# Supplementary material for: Global within-species phylogenetics of sewage microbes suggest that local adaptation shapes geographical bacterial clustering
Source: Commun Biol. 2023 Jul 8;6:700. doi: 10.1038/s42003-023-05083-8 (PMC10329687; doi:10.1038/s42003-023-05083-8)
Supplement: Supplementary file 5 — Supplementary Data 2 [file 42003_2023_5083_MOESM5_ESM.xlsx]

## Sheet: PERMANOVA statistics
	MAGs in tree	p value	p adjust	R2 geography	F	df
C1	44	0.001	0.003	0.6	14.602	4
C2	33	0.001	0.003	0.673	11.101	5
C3	45	0.001	0.003	0.374	3.783	6
C4	37	0.001	0.003	0.288	4.459	3
C5	37	0.001	0.003	0.621	13.108	4
C6	31	0.512	0.563	0.094	0.932	3
C7	25	0.058	0.097	0.231	1.499	4
C8	19	0.001	0.003	0.568	6.587	3
C9	15	0.104	0.143	0.213	1.62	2
C11	19	0.049	0.097	0.301	2.154	3
C12	23	0.001	0.003	0.642	11.37	3
C13	18	0.001	0.003	0.36	2.63	3
C14	10	0.01	0.028	0.963	206.083	1
C15	15	0.001	0.003	0.435	2.827	3
C16	17	0.067	0.1	0.438	3.382	3
C17	10	0.001	0.003	0.634	3.465	3
C18	7	0.029	0.068	0.365	2.87	1
C20	15	0.054	0.097	0.44	1.416	5
C21	14	0.051	0.097	0.395	1.469	4
C22	12	0.231	0.272	0.302	1.156	3
C23	8	0.173	0.22	0.25	1.997	1
C24	16	0.002	0.006	0.553	8.044	2
C25	7	0.067	0.1	0.316	2.306	1
C26	8	0.056	0.097	0.716	6.299	2
C28	9	0.059	0.097	0.563	3.858	2
C29	10	0.808	0.86	0.167	0.703	2
C30	10	0.943	0.972	0.137	0.555	2
C31	8	0.071	0.102	0.475	5.423	1
C32	7	0.157	0.207	0.455	1.668	2
C34	7	0.025	0.063	0.509	5.188	1
C37	8	0.286	0.325	0.467	1.167	3
C38	6	0.2	0.244	0.797	5.88	2
C41	4	1	1	0.228	0.591	1
Different ANI species threshold
	MAGs in tree	p value	p adjust	R2 geography	F	df
C2sub	24	0.017	0.051	0.317	2.206	4
C2+	36	0.001	0.006	0.527	6.675	5
C5+	38	0.984	0.984	0.049	0.423	4
C30+	14	0.906	0.984	0.148	0.577	3
C27C28	14	0.237	0.356	0.269	1.229	3
C42	8	0.122	0.244	0.431	4.544	1
Pruning of trees
	MAGs in tree	p value	p adjust	R2 geography	F	df
C1prun	43	0.001	0.002	0.643	17.111	4
C2prun	23	0.002	0.003	0.492	4.363	4
C4prun	36	0.001	0.002	0.306	4.698	3
C24prun	4	0.333	0.333	0.377	1.211	1

## Sheet: R2 statistics
Cluster/MAG species	Kruskal test			Wilcoxon Rank Sum Test
	p value	p adjust	chi_sq	Membrane vs. Metabolic					Membrane vs. Organelle					Metabolic vs Organelle
				p value	p adjust	test statistic	lower CI	Upper CI	p value	p adjust	test statistic	lower CI	Upper CI	p value	p adjust	test statistic	lower CI	Upper CI
C1	0.04095	0.10079	6.391	NA	NA	NA	NA	NA	NA	NA	NA	NA	NA	NA	NA	NA	NA	NA
C2	0.12279	0.24558	4.195	NA	NA	NA	NA	NA	NA	NA	NA	NA	NA	NA	NA	NA	NA	NA
C3	0.00333	0.01332	11.41	0.12641	0.85329	292399.5	-0.00318	0.02728	0.00071	0.00275	9436	0.0263	0.09496	0.00348	0.01298	70350.5	0.01544	0.0805
C4	0.99257	0.99257	0.015	NA	NA	NA	NA	NA	NA	NA	NA	NA	NA	NA	NA	NA	NA	NA
C5	0.00967	0.03438	9.277	0.50785	1	253161.5	-0.01476	0.02925	0.00151	0.00511	10679.5	0.02186	0.1112	0.00385	0.01298	74164	0.01511	0.10292
C6	0.34429	0.50078	2.133	NA	NA	NA	NA	NA	NA	NA	NA	NA	NA	NA	NA	NA	NA	NA
C7	0.01901	0.06084	7.925	NA	NA	NA	NA	NA	NA	NA	NA	NA	NA	NA	NA	NA	NA	NA
C8	0.00331	0.01332	11.422	0.68913	1	372338.5	-0.02627	0.01545	0.00366	0.01099	10148.5	0.01719	0.11998	0.00073	0.0033	88830	0.02627	0.1191
C9	0.68976	0.73574	0.743	NA	NA	NA	NA	NA	NA	NA	NA	NA	NA	NA	NA	NA	NA	NA
C11	0.15648	0.27819	3.71	NA	NA	NA	NA	NA	NA	NA	NA	NA	NA	NA	NA	NA	NA	NA
C12	0.03337	0.08899	6.8	NA	NA	NA	NA	NA	NA	NA	NA	NA	NA	NA	NA	NA	NA	NA
C13	0.00013	0.00107	17.846	0.1151	0.85329	87165.5	-0.00376	0.04123	4e-05	0.00026	4284	0.03694	0.10399	0.00013	0.00068	52986.5	0.01613	0.07685
C14	0	1e-05	29.415	0.44863	1	308426	-0.0019	0.00919	0	0	10487	0.2188	0.43994	0	0	83963	0.19178	0.387
C15	0.06364	0.14545	5.509	NA	NA	NA	NA	NA	NA	NA	NA	NA	NA	NA	NA	NA	NA	NA
C16	0.29207	0.44506	2.462	NA	NA	NA	NA	NA	NA	NA	NA	NA	NA	NA	NA	NA	NA	NA
C17	0.0898	0.19158	4.82	NA	NA	NA	NA	NA	NA	NA	NA	NA	NA	NA	NA	NA	NA	NA
C18	0.60906	0.73574	0.992	NA	NA	NA	NA	NA	NA	NA	NA	NA	NA	NA	NA	NA	NA	NA
C20	0.66483	0.73574	0.816	NA	NA	NA	NA	NA	NA	NA	NA	NA	NA	NA	NA	NA	NA	NA
C21	0.36086	0.50206	2.039	NA	NA	NA	NA	NA	NA	NA	NA	NA	NA	NA	NA	NA	NA	NA
C22	0.4444	0.58886	1.622	NA	NA	NA	NA	NA	NA	NA	NA	NA	NA	NA	NA	NA	NA	NA
C23	0.1516	0.27819	3.773	NA	NA	NA	NA	NA	NA	NA	NA	NA	NA	NA	NA	NA	NA	NA
C24	0	0	33.006	0.26364	1	1373360	-0.00367	0.01551	0	0	30576.5	0.11181	0.23462	0	0	153082.5	0.10027	0.21815
C25	0.66777	0.73574	0.808	NA	NA	NA	NA	NA	NA	NA	NA	NA	NA	NA	NA	NA	NA	NA
C28	0.62433	0.73574	0.942	NA	NA	NA	NA	NA	NA	NA	NA	NA	NA	NA	NA	NA	NA	NA
C29	0.03304	0.08899	6.82	NA	NA	NA	NA	NA	NA	NA	NA	NA	NA	NA	NA	NA	NA	NA
C30	0.28194	0.44506	2.532	NA	NA	NA	NA	NA	NA	NA	NA	NA	NA	NA	NA	NA	NA	NA
C31	0.46005	0.58886	1.553	NA	NA	NA	NA	NA	NA	NA	NA	NA	NA	NA	NA	NA	NA	NA
C32	0.85539	0.88298	0.312	NA	NA	NA	NA	NA	NA	NA	NA	NA	NA	NA	NA	NA	NA	NA
C34	0.00023	0.00147	16.751	0.88334	1	530779.5	-0.03186	0.02673	0.00018	0.00099	14573	0.04696	0.18614	4e-05	0.00029	129485.5	0.05842	0.18198
C37	0.00078	0.00415	14.316	0.00744	0.10038	654610.5	0.00032	0.02654	0.0003	0.00136	14269.5	0.01531	0.05774	0.01134	0.03402	120478.5	3e-05	0.04383
C38	0	1e-05	28.264	0.00282	0.07626	350173	6e-05	0.01166	0	0	12186	0.06663	0.14885	2e-05	0.0002	74353	0.00021	0.13326
C41	0.2159	0.36362	3.066	NA	NA	NA	NA	NA	NA	NA	NA	NA	NA	NA	NA	NA	NA	NA

## Sheet: gene variance statistics
Cluster/MAG species	Kruskal test			Wilcoxon Rank Sum Test
	p value	p adjust	chi_sq	Membrane vs. Metabolic					Membrane vs. Organelle					Metabolic vs Organelle
				p value	p adjust	test statistic	lower CI	Upper CI	p value	p adjust	test statistic	lower CI	Upper CI	p value	p adjust	test statistic	lower CI	Upper CI
C1	2e-05	3e-05	22.049	0.13783	1	177990	-0.00026	0.00185	1e-05	3e-05	7459	0.00205	0.00787	1e-05	7e-05	68212.5	0.00151	0.00476
C2	0	0	40.394	0.06176	0.61758	418201.5	-3e-05	0.002	0	0	15456	0.00508	0.00923	0	0	110184	0.00387	0.00823
C3	0.00145	0.00182	13.077	0.03614	0.46471	301008.5	1e-05	0.00035	0.00059	0.00213	10246	0.00028	0.00095	0.00445	0.01482	76478	0.00013	0.00071
C4	0.00015	0.00023	17.659	0.28059	1	284355	-0.00054	0.00016	0.00042	0.00166	10070	0.00039	0.00156	5e-05	0.00021	95088	0.00052	0.00176
C5	0	0	28.678	0.64133	1	252400.5	-0.00025	4e-04	0	0	12099	0.00089	0.00234	0	0	84824	0.00081	0.00221
C6	0.00121	0.00162	13.431	0.01039	0.28707	209322.5	8e-05	0.00081	0.00053	0.00198	7705	0.00042	0.00222	0.01337	0.04011	61702	1e-04	0.00096
C7	0	0	31.557	0.01728	0.3111	517062.5	5e-05	0.00053	0	0	17944	0.00078	0.00169	0	0	147891	0.00054	0.00136
C8	0.00052	0.00073	15.113	0.41001	1	367105	-0.00018	7e-05	0.00085	0.00294	10443	0.00012	0.00066	0.00013	0.00055	91357.5	0.00019	0.00079
C9	1e-05	1e-05	23.578	0.00014	0.01296	356515.5	0.00013	0.00047	1e-05	7e-05	11436.5	3e-04	0.00121	0.00481	0.01547	90917	1e-05	0.00055
C11	0.0062	0.00689	10.168	0.26389	1	329644	-1e-05	3e-05	0.00127	0.00404	14483.5	4e-05	0.00028	0.00372	0.01288	107352	1e-05	0.00019
C12	0	0	45.104	0.28127	1	164101.5	-0.00016	0.00055	0	0	10420.5	0.00137	0.00242	0	0	89306	0.00122	0.00221
C13	0	0	27.46	0.00224	0.10083	94041.5	6e-05	0.00024	0	0	4531	0.00021	0.00051	4e-05	0.00018	53994	0.00011	0.00028
C14	0	0	33.349	0.85276	1	297897.5	-0.00101	0.00085	0	0	10583	0.00324	0.00679	0	0	86011	0.00337	0.00693
C15	0	0	68.282	0.43228	1	376255.5	-0.00155	0.00065	0	0	17134.5	0.00648	0.0101	0	0	120122.5	0.00659	0.01075
C16	0	1e-05	25.417	0.35671	1	268049	-0.00026	8e-05	2e-05	8e-05	13026.5	0.00025	0.00085	0	0	106272	0.00028	0.00105
C17	0	0	31.312	0.04955	0.55748	284349.5	0	0.00069	0	0	11982	0.00111	0.00403	0	0	79116.5	0.00061	0.00285
C18	0	0	70.52	0.23762	1	197416.5	-0.00213	0.00051	0	0	11095.5	0.00842	0.01267	0	0	90375	0.00926	0.01363
C20	0	0	35.61	0.25792	1	307793	-8e-05	0.00032	0	0	16791	0.00075	0.00146	0	0	101891.5	0.00062	0.00132
C21	0	0	112.474	0.24105	1	354206.5	-0.00028	0.00109	0	0	16166.5	0.00775	0.00993	0	0	127874.5	0.00727	0.00951
C22	0.00021	0.00031	16.97	0.45421	1	200245.5	-0.00035	0.00082	8e-05	0.00037	6790	0.00082	0.00317	6e-05	0.00027	98055.5	0.00071	0.0026
C23	0.31939	0.31939	2.283	NA	NA	NA	NA	NA	NA	NA	NA	NA	NA	NA	NA	NA	NA	NA
C24	6e-05	0.00011	19.327	0.55758	1	1356656	-0.00034	0.00065	0	1e-05	28829.5	0.00253	0.00566	2e-05	0.00012	142275.5	0.00207	0.00553
C25	0.00044	0.00064	15.47	0.42759	1	179768	-0.00027	0.00011	0.00037	0.0015	5452	4e-04	0.00132	0.00012	5e-04	41631	0.00048	0.0014
C28	0.30399	0.3138	2.382	NA	NA	NA	NA	NA	NA	NA	NA	NA	NA	NA	NA	NA	NA	NA
C29	0.00625	0.00689	10.151	0.42267	1	262111	-0.00016	0.00047	0.0013	0.00404	10273	0.00026	0.00298	0.00258	0.00966	67140.5	0.00018	0.00253
C30	0.01296	0.01383	8.691	0.26967	1	1412881.5	-0.00035	9e-05	0.01148	0.03444	33510.5	0.00026	0.00196	0.00588	0.01824	173973	0.00036	0.00211
C31	0	0	68.883	0.12491	1	167729	-0.00216	0.00026	0	0	11098.5	0.00632	0.01036	0	0	77695	0.00735	0.01138
C32	0	0	51.006	0.42515	1	196950.5	-0.00042	0.00094	0	0	11537	0.00267	0.00524	0	0	73813.5	0.00243	0.00466
C34	0	0	80.823	0.01276	0.28707	577895.5	0.00014	0.00119	0	0	19005.5	0.00396	0.00595	0	0	161948	0.00324	0.00512
C37	0	0	32.48	0.02395	0.3593	665206.5	0	0.00035	0	0	16380.5	0.00066	0.00134	0	0	142847	0.00047	0.00117
C38	0.00148	0.00182	13.032	0.07558	0.68021	347360.5	-8e-05	0.00014	0.00027	0.00115	11921	0	0.00077	0.00257	0.00966	73507	3e-05	0.00057
C41	0.00516	0.00612	10.532	0.25369	1	192573.5	-3e-05	0.00016	0.00103	0.00342	7093.5	4e-05	0.00065	0.00303	0.01091	60013	3e-05	0.00047

## Sheet: dnds statistcs
Cluster/MAG species	Kruskal test			Wilcoxon Rank Sum Test
	p value	p adjust	chi_sq	Membrane vs. Metabolic					Membrane vs. Organelle					Metabolic vs Organelle
				p value	p adjust	test statistic	lower CI	Upper CI	p value	p adjust	test statistic	lower CI	Upper CI	p value	p adjust	test statistic	lower CI	Upper CI
C3	0.00178	0.00267	12.66	0.30391	1	88150.5	-2e-05	3e-05	0.01381	0.04735	4553	2e-05	0.14684	0.00052	0.00238	41493.5	2e-05	0.15423
C5	0.0026	0.00334	11.906	0.57936	1	66393.5	0	6e-05	0.00486	0.02332	4290	3e-05	0.07493	0.00059	0.00238	29645	4e-05	0.07366
C8	0.91411	0.91411	0.18	NA	NA	NA	NA	NA	NA	NA	NA	NA	NA	NA	NA	NA	NA	NA
C13	0.01515	0.01704	8.38	0.05797	0.3478	71761	-5e-05	0.17893	0.01179	0.04715	3386	3e-05	0.39654	0.03227	0.09681	42924.5	6e-05	0.07568
C14	4e-05	0.00011	20.365	0.22322	1	211945	-0.03093	0.00322	6e-05	0.0005	7997	0.03056	0.09851	1e-05	0.00017	69016.5	0.03617	0.1118
C24	0.00016	0.00029	17.452	0.00029	0.00694	1117456.5	-0.00472	-6e-05	0.17573	0.52719	21078	-6e-05	0.01303	0.02581	0.08849	113739.5	6e-05	0.02317
C34	0	0	32.027	0.00803	0.09636	457455	-0.02498	-4e-05	1e-05	0.00022	14665	0.01697	0.05896	0	1e-05	132109.5	0.02382	0.07905
C37	1e-05	5e-05	22.861	0.01462	0.11698	519843	0	-3e-05	0.00058	0.00345	13556.5	3e-05	2e-05	3e-05	0.00021	131791.5	6e-05	0.01263
C38	0.00016	0.00029	17.53	0.91306	1	309943	-4e-05	6e-05	3e-05	0.00035	11532	2e-05	0.03392	3e-05	0.00021	75147	4e-05	0.02669

## Sheet: KS test
Test	D	p value	p adjust
Human vs Sub-Saharan Africa	0.387978	< 2.2e-16	< 2.2e-16
Human vs Europe & Central Asia	0.415989	< 2.2e-16	< 2.2e-16
Human vs East Asia & Pacific	0.407511	< 2.2e-16	< 2.2e-16
Human vs North America	0.433145	< 2.2e-16	< 2.2e-16
Human vs Middle East & North Africa	0.462648	< 2.2e-16	< 2.2e-16
Human vs South Asia	0.419443	< 2.2e-16	< 2.2e-16
Human vs Latin America & Caribbean	0.510079	< 2.2e-16	< 2.2e-16

## Sheet: C5 gene R2
geneid	pval	R2	CC
gene_1	0.42068	0.23687	NA
gene_10	0.22861	0.24128	NA
gene_100	0.09307	0.26545	NA
gene_1000	0.28132	0.17416	NA
gene_1001	0.16288	0.25331	NA
gene_1002	0.03006	0.30001	membrane
gene_1002	0.03006	0.30001	cell
gene_1003	0.03525	0.35333	NA
gene_1004	0.05472	0.35384	membrane
gene_1005	0.03289	0.3228	NA
gene_1006	0.00678	0.51454	NA
gene_1007	0.06139	0.2734	NA
gene_1008	0.03006	0.30324	NA
gene_1009	0.36902	0.14868	membrane
gene_101	0.96238	0.03506	NA
gene_1010	0.0143	0.42397	membrane
gene_1011	0.64935	0.09886	NA
gene_1012	0.39513	0.1581	NA
gene_1013	0.02071	0.38206	NA
gene_1014	0.02071	0.43152	NA
gene_1015	0.00678	0.52525	NA
gene_1016	0.00678	0.63039	NA
gene_1017	0.04779	0.30742	NA
gene_1018	0.09454	0.30087	NA
gene_1019	0.55933	0.10992	cell
gene_1019	0.55933	0.10992	protein-containing complex
gene_1019	0.55933	0.10992	organelle
gene_102	0.54809	0.13179	NA
gene_1020	0.00678	0.47716	NA
gene_1021	0.68072	0.09438	NA
gene_1022	0.05009	0.31516	NA
gene_1023	0.16005	0.25445	NA
gene_1024	0.77254	0.06566	NA
gene_1025	0.11722	0.22109	membrane
gene_1026	0.01038	0.35061	membrane
gene_1026	0.01038	0.35061	cell
gene_1026	0.01038	0.35061	protein-containing complex
gene_1027	0.02718	0.3855	NA
gene_1028	0.00678	0.43619	membrane
gene_1028	0.00678	0.43619	cell
gene_1029	0.00678	0.4388	NA
gene_103	0.29339	0.17343	NA
gene_1030	0.12891	0.26913	NA
gene_1031	0.77424	0.06997	NA
gene_1032	0.01748	0.57139	NA
gene_1033	0.5665	0.14456	NA
gene_1034	0.00678	0.37234	NA
gene_1035	0.00678	0.5893	NA
gene_1036	0.16928	0.24359	NA
gene_1037	0.01038	0.49668	cell
gene_1038	0.01038	0.47262	NA
gene_1039	0.53693	0.09363	NA
gene_104	0.29576	0.19772	cell
gene_1040	0.78965	0.08159	membrane
gene_1041	0.10883	0.26519	NA
gene_1042	0.00678	0.69503	NA
gene_1043	0.00678	0.44944	NA
gene_1044	0.97243	0.02717	NA
gene_1045	0.11085	0.26903	NA
gene_1046	0.00678	0.66848	NA
gene_1047	0.37985	0.14287	NA
gene_1048	0.01038	0.45243	cell
gene_1048	0.01038	0.45243	organelle
gene_1049	0.06588	0.32534	membrane
gene_105	0.01748	0.51859	NA
gene_1050	0.03006	0.36445	NA
gene_1051	0.11414	0.22816	NA
gene_1052	0.01748	0.45067	NA
gene_1053	0.50363	0.12279	NA
gene_1054	0.23727	0.21117	NA
gene_1055	0.29458	0.1605	NA
gene_1056	0.24092	0.19655	NA
gene_1057	0.60153	0.09536	NA
gene_1058	0.00678	0.40453	membrane
gene_1059	0.35194	0.14878	NA
gene_106	0.26762	0.20618	NA
gene_1060	0.3308	0.16416	NA
gene_1061	0.19704	0.23231	NA
gene_1062	0.02071	0.34674	NA
gene_1063	0.8241	0.06512	NA
gene_1064	0.01748	0.37779	membrane
gene_1065	0.34858	0.15842	NA
gene_1066	0.10567	0.26757	membrane
gene_1067	0.00678	0.56267	NA
gene_1068	0.03289	0.44991	membrane
gene_1068	0.03289	0.44991	cell
gene_1069	0.06139	0.29401	NA
gene_107	0.00678	0.49561	membrane
gene_1070	0.00678	0.67437	NA
gene_1071	0.00678	0.54662	NA
gene_1072	0.01748	0.5337	NA
gene_1073	0.76848	0.06494	NA
gene_1074	0.01748	0.36764	NA
gene_1075	0.31372	0.16481	NA
gene_1076	0.10201	0.25883	NA
gene_1077	0.00678	0.52692	NA
gene_1078	0.01038	0.45253	NA
gene_1079	0.06139	0.33215	cell
gene_1079	0.06139	0.33215	protein-containing complex
gene_1079	0.06139	0.33215	organelle
gene_108	0.04293	0.32888	NA
gene_1080	0.12597	0.2746	NA
gene_1081	0.31847	0.15998	NA
gene_1082	0.07625	0.28944	NA
gene_1083	0.65521	0.06495	membrane
gene_1084	0.76848	0.06494	cell
gene_1084	0.76848	0.06494	protein-containing complex
gene_1084	0.76848	0.06494	organelle
gene_1085	0.00678	0.5322	NA
gene_1086	0.22048	0.22984	NA
gene_1087	0.07625	0.28947	NA
gene_1088	0.26681	0.17596	NA
gene_1089	0.13238	0.26187	NA
gene_109	0.00678	0.37015	NA
gene_1090	0.4074	0.14976	NA
gene_1091	0.00678	0.68324	membrane
gene_1092	0.04003	0.33679	NA
gene_1093	0.01038	0.44836	cell
gene_1094	0.8241	0.06388	membrane
gene_1095	0.69026	0.0889	NA
gene_1096	0.02718	0.37256	NA
gene_1097	0.00678	0.54405	cell
gene_1098	0.04293	0.28567	NA
gene_1099	0.5506	0.10741	NA
gene_11	0.0143	0.59205	NA
gene_110	0.00678	0.63727	NA
gene_1100	0.67212	0.11118	NA
gene_1101	0.4723	0.13328	membrane
gene_1102	0.46392	0.13712	NA
gene_1103	0.00678	0.6995	NA
gene_1104	0.00678	0.70066	NA
gene_1105	0.76742	0.09769	NA
gene_1106	0.04563	0.35105	NA
gene_1107	0.00678	0.50806	NA
gene_1108	0.13839	0.2181	NA
gene_1109	0.06816	0.30827	cell
gene_1109	0.06816	0.30827	protein-containing complex
gene_1109	0.06816	0.30827	organelle
gene_111	0.00678	0.5432	cell
gene_1110	0.11414	0.26855	cell
gene_1110	0.11414	0.26855	protein-containing complex
gene_1110	0.11414	0.26855	organelle
gene_1111	0.17046	0.31369	cell
gene_1111	0.17046	0.31369	protein-containing complex
gene_1111	0.17046	0.31369	organelle
gene_1112	1	0.06417	cell
gene_1112	1	0.06417	protein-containing complex
gene_1112	1	0.06417	organelle
gene_1113	1	0.06417	cell
gene_1113	1	0.06417	protein-containing complex
gene_1113	1	0.06417	organelle
gene_1114	0.27415	0.16868	membrane
gene_1115	0.34414	0.22793	NA
gene_1116	1	0.06417	cell
gene_1116	1	0.06417	protein-containing complex
gene_1116	1	0.06417	organelle
gene_1117	1	0.06417	cell
gene_1117	1	0.06417	protein-containing complex
gene_1117	1	0.06417	organelle
gene_1118	1	0.06416	cell
gene_1118	1	0.06416	protein-containing complex
gene_1118	1	0.06416	organelle
gene_1119	1	0.06417	cell
gene_1119	1	0.06417	protein-containing complex
gene_1119	1	0.06417	organelle
gene_112	0.27468	0.20556	membrane
gene_1120	0.03525	0.38162	NA
gene_1121	0.01038	0.46679	cell
gene_1121	0.01038	0.46679	protein-containing complex
gene_1121	0.01038	0.46679	organelle
gene_1122	0.11597	0.27047	NA
gene_1123	0.22395	0.20175	NA
gene_1124	0.07434	0.28386	NA
gene_1125	0.00678	0.70612	NA
gene_1126	0.30725	0.16336	membrane
gene_1127	0.27468	0.19829	NA
gene_1128	0.30187	0.1591	NA
gene_1129	0.06816	0.27126	NA
gene_113	0.00678	0.50675	NA
gene_1130	0.05248	0.30023	membrane
gene_1131	0.00678	0.70813	NA
gene_1132	0.00678	0.47332	NA
gene_1133	0.11085	0.26738	NA
gene_1134	0.48284	0.133	NA
gene_1135	0.34281	0.17986	NA
gene_1136	0.93128	0.0572	NA
gene_1137	0.02071	0.4465	NA
gene_1138	0.76425	0.06566	membrane
gene_1138	0.76425	0.06566	cell
gene_1138	0.76425	0.06566	protein-containing complex
gene_1139	0.16809	0.17494	membrane
gene_1139	0.16809	0.17494	cell
gene_1139	0.16809	0.17494	protein-containing complex
gene_114	0.02071	0.33804	NA
gene_1140	0.76742	0.06566	NA
gene_1141	0.36832	0.17647	NA
gene_1142	0.47435	0.12371	NA
gene_1143	0.00678	0.46116	NA
gene_1144	0.00678	0.57568	NA
gene_1145	0.28546	0.17891	membrane
gene_1146	0.20625	0.16496	cell
gene_1146	0.20625	0.16496	protein-containing complex
gene_1146	0.20625	0.16496	organelle
gene_1147	0.39914	0.14881	NA
gene_1148	0.15862	0.234	NA
gene_1149	0.19704	0.20499	NA
gene_115	0.52603	0.14404	cell
gene_1150	0.09155	0.23969	cell
gene_1150	0.09155	0.23969	protein-containing complex
gene_1150	0.09155	0.23969	organelle
gene_1151	0.77561	0.06566	cell
gene_1151	0.77561	0.06566	protein-containing complex
gene_1151	0.77561	0.06566	organelle
gene_1152	0.0143	0.43475	cell
gene_1152	0.0143	0.43475	protein-containing complex
gene_1152	0.0143	0.43475	organelle
gene_1153	0.00678	0.473	NA
gene_1154	0.44441	0.13545	NA
gene_1155	0.45209	0.15715	membrane
gene_1156	0.00678	0.69744	NA
gene_1157	0.12891	0.24092	NA
gene_1158	0.8415	0.07108	NA
gene_1159	0.01748	0.40463	NA
gene_116	0.15588	0.25734	NA
gene_1160	0.00678	0.71789	NA
gene_1161	0.00678	0.6429	NA
gene_1162	0.04003	0.30833	NA
gene_1163	0.26681	0.18806	NA
gene_1164	0.23727	0.19648	NA
gene_1165	0.4353	0.14331	membrane
gene_1166	0.00678	0.4645	NA
gene_1167	0.51602	0.17645	NA
gene_1168	0.72755	0.08692	NA
gene_1169	0.03006	0.34889	NA
gene_117	0.16005	0.25305	NA
gene_1170	0.03289	0.48246	NA
gene_1171	0.1072	0.28152	NA
gene_1172	0.3703	0.17209	NA
gene_1173	0.25487	0.1787	NA
gene_1174	0.04003	0.32229	NA
gene_1175	0.04003	0.31171	NA
gene_1176	0.09307	0.25007	NA
gene_1177	0.00678	0.56392	NA
gene_1178	0.03803	0.37219	NA
gene_1179	0.32352	0.15003	NA
gene_118	0.06139	0.33895	NA
gene_1180	0.8087	0.06926	NA
gene_1181	0.00678	0.43715	NA
gene_1182	0.0703	0.2979	NA
gene_1183	0.00678	0.66102	cell
gene_1183	0.00678	0.66102	organelle
gene_1184	0.2182	0.22866	membrane
gene_1185	0.09454	0.29223	cell
gene_1186	0.01038	0.4114	NA
gene_1187	0.01748	0.36414	NA
gene_1188	0.45482	0.15607	NA
gene_1189	0.68349	0.09266	NA
gene_119	0.06366	0.25879	NA
gene_1190	0.01038	0.5653	NA
gene_1191	0.45482	0.14103	membrane
gene_1192	0.00678	0.45547	membrane
gene_1193	0.02071	0.34143	NA
gene_1194	0.0143	0.32468	NA
gene_1195	0.21165	0.2041	NA
gene_1196	0.00678	0.72665	NA
gene_1197	0.0143	0.39476	NA
gene_1198	0.00678	0.70777	NA
gene_1199	0.29812	0.18393	NA
gene_12	0.01038	0.50834	NA
gene_120	0.02415	0.35303	NA
gene_1200	0.08081	0.31648	cell
gene_1201	0.56274	0.11063	NA
gene_1202	0.02718	0.39022	NA
gene_1203	0.01748	0.40646	NA
gene_1204	0.00678	0.64908	NA
gene_1205	0.02718	0.39967	NA
gene_1206	0.52113	0.13971	NA
gene_1207	0.00678	0.51753	NA
gene_1208	0.14878	0.21666	NA
gene_1209	0.31906	0.15152	NA
gene_121	0.00678	0.57215	NA
gene_1210	0.71554	0.08119	NA
gene_1211	0.17403	0.22248	NA
gene_1212	0.02071	0.38173	NA
gene_1213	0.38362	0.1452	membrane
gene_1213	0.38362	0.1452	cell
gene_1214	0.31372	0.17029	NA
gene_1215	0.45821	0.13817	NA
gene_1216	0.19704	0.20973	NA
gene_1217	0.53393	0.12418	NA
gene_1218	0.01038	0.54381	NA
gene_1219	0.05961	0.30721	NA
gene_122	0.01038	0.58352	NA
gene_1220	0.01038	0.42537	NA
gene_1221	0.00678	0.48536	NA
gene_1222	0.03525	0.36996	membrane
gene_1223	0.01038	0.52454	NA
gene_1224	0.02718	0.3639	cell
gene_1225	0.13726	0.24026	NA
gene_1226	0.68834	0.09794	NA
gene_1227	0.02071	0.4101	NA
gene_1228	0.94636	0.05954	membrane
gene_1229	0.13839	0.31427	NA
gene_123	0.19303	0.1876	NA
gene_1230	0.70853	0.08942	NA
gene_1231	0.00678	0.65002	cell
gene_1231	0.00678	0.65002	protein-containing complex
gene_1231	0.00678	0.65002	organelle
gene_1232	0.46392	0.14352	membrane
gene_1233	0.33187	0.16684	NA
gene_1234	0.11722	0.28417	NA
gene_1235	0.39047	0.15424	NA
gene_1236	0.10201	0.251	NA
gene_1237	0.08283	0.25716	NA
gene_1238	0.00678	0.61299	membrane
gene_1238	0.00678	0.61299	cell
gene_1239	0.06139	0.33341	NA
gene_124	0.17721	0.24122	NA
gene_1240	0.00678	0.59626	NA
gene_1241	0.16619	0.26998	NA
gene_1242	0.42092	0.15611	NA
gene_1243	0.03289	0.36511	NA
gene_1244	0.00678	0.64803	cell
gene_1245	0.09454	0.24184	NA
gene_1246	0.07434	0.29356	NA
gene_1247	0.03006	0.33787	NA
gene_1248	0.77948	0.06417	cell
gene_1248	0.77948	0.06417	protein-containing complex
gene_1248	0.77948	0.06417	organelle
gene_1249	1	0.06417	cell
gene_1249	1	0.06417	protein-containing complex
gene_1249	1	0.06417	organelle
gene_125	0.62109	0.11127	NA
gene_1250	1	0.06417	cell
gene_1250	1	0.06417	protein-containing complex
gene_1250	1	0.06417	organelle
gene_1251	1	0.06417	cell
gene_1251	1	0.06417	protein-containing complex
gene_1251	1	0.06417	organelle
gene_1252	0.43445	0.14094	cell
gene_1252	0.43445	0.14094	protein-containing complex
gene_1252	0.43445	0.14094	organelle
gene_1253	0.02415	0.41741	membrane
gene_1254	0.04563	0.3684	NA
gene_1255	0.45742	0.14189	NA
gene_1256	0.22048	0.19591	NA
gene_1257	0.33187	0.17385	NA
gene_1258	0.24473	0.18166	NA
gene_1259	0.69026	0.08615	NA
gene_126	0.12891	0.23523	NA
gene_1260	0.22699	0.19022	NA
gene_1261	0.04003	0.35334	NA
gene_1262	0.65437	0.08745	NA
gene_1263	0.0574	0.3003	NA
gene_1264	0.16462	0.22858	NA
gene_1265	0.56837	0.1234	membrane
gene_1266	0.00678	0.82599	NA
gene_1267	0.04293	0.34376	membrane
gene_1267	0.04293	0.34376	cell
gene_1267	0.04293	0.34376	protein-containing complex
gene_1268	0.31145	0.18319	membrane
gene_1268	0.31145	0.18319	cell
gene_1268	0.31145	0.18319	protein-containing complex
gene_1269	0.02071	0.48144	NA
gene_127	0.01748	0.46388	NA
gene_1270	0.69026	0.09409	NA
gene_1271	0.00678	0.58066	cell
gene_1271	0.00678	0.58066	protein-containing complex
gene_1272	0.30865	0.16624	membrane
gene_1273	0.43276	0.17647	NA
gene_1274	0.00678	0.68915	NA
gene_1275	0.52207	0.14215	cell
gene_1275	0.52207	0.14215	protein-containing complex
gene_1275	0.52207	0.14215	organelle
gene_1276	0.73142	0.10166	cell
gene_1277	0.09155	0.26315	membrane
gene_1278	0.02718	0.34122	NA
gene_1279	0.75991	0.06403	NA
gene_128	0.12597	0.24405	NA
gene_1280	1	0.05676	NA
gene_1281	0.57788	0.12183	NA
gene_1282	0.82106	0.07633	NA
gene_1283	0.00678	0.55943	NA
gene_1284	0.02718	0.31342	NA
gene_1285	0.69026	0.09625	NA
gene_1286	0.26098	0.1706	NA
gene_1287	0.44145	0.1349	NA
gene_1288	0.33883	0.17177	NA
gene_1289	0.67663	0.10818	membrane
gene_1289	0.67663	0.10818	cell
gene_1289	0.67663	0.10818	protein-containing complex
gene_129	0.03525	0.37091	NA
gene_1290	0.21548	0.19433	NA
gene_1291	0.0143	0.38348	NA
gene_1292	0.2577	0.19746	NA
gene_1293	0.64428	0.07353	cell
gene_1293	0.64428	0.07353	protein-containing complex
gene_1293	0.64428	0.07353	organelle
gene_1294	0.01038	0.48184	cell
gene_1294	0.01038	0.48184	protein-containing complex
gene_1294	0.01038	0.48184	organelle
gene_1295	0.76856	0.07353	cell
gene_1295	0.76856	0.07353	protein-containing complex
gene_1295	0.76856	0.07353	organelle
gene_1296	0.04779	0.30466	NA
gene_1297	0.02071	0.36757	NA
gene_1298	0.04003	0.32378	NA
gene_1299	0.01038	0.6124	NA
gene_13	0.09454	0.37998	NA
gene_130	0.63621	0.10292	NA
gene_1300	0.00678	0.57157	NA
gene_1301	0.77948	0.08332	NA
gene_1302	0.00678	0.44976	NA
gene_1303	0.21548	0.23181	NA
gene_1304	0.03006	0.37465	cell
gene_1304	0.03006	0.37465	protein-containing complex
gene_1305	0.02718	0.4318	NA
gene_1306	0.00678	0.42155	NA
gene_1307	0.94903	0.06469	NA
gene_1308	0.04003	0.34925	NA
gene_1309	0.79609	0.06944	NA
gene_131	0.00678	0.64975	NA
gene_1310	0.01038	0.3911	membrane
gene_1311	0.89369	0.04254	NA
gene_1312	0.34961	0.17238	NA
gene_1313	0.01038	0.38003	NA
gene_1314	0.19822	0.1838	NA
gene_1315	0.00678	0.50359	NA
gene_1316	0.42092	0.14986	NA
gene_1317	0.07854	0.25954	membrane
gene_1318	0.0574	0.38658	NA
gene_1319	0.00678	0.46542	NA
gene_132	0.03525	0.32307	cell
gene_132	0.03525	0.32307	protein-containing complex
gene_1320	0.03289	0.32609	NA
gene_1321	0.20756	0.21812	NA
gene_1322	0.0143	0.37776	NA
gene_1323	0.00678	0.62537	NA
gene_1324	0.00678	0.72809	NA
gene_1325	0.04003	0.36108	NA
gene_1326	0.82806	0.05676	NA
gene_1327	0.15243	0.23794	NA
gene_1328	0.07625	0.31283	NA
gene_1329	0.40889	0.16783	NA
gene_133	0.00678	0.51754	NA
gene_1330	0.76119	0.07649	NA
gene_1331	0.62759	0.0979	NA
gene_1332	0.93565	0.03631	NA
gene_1333	0.00678	0.64426	NA
gene_1334	0.00678	0.70732	NA
gene_1335	0.01038	0.39929	NA
gene_1336	0.99242	0.01026	NA
gene_1337	0.86241	0.05591	NA
gene_1338	0.31847	0.18197	NA
gene_1339	1	0.06336	membrane
gene_1339	1	0.06336	cell
gene_1339	1	0.06336	protein-containing complex
gene_134	0.01038	0.49285	NA
gene_1340	0.2182	0.20925	membrane
gene_1340	0.2182	0.20925	cell
gene_1341	0.00678	0.57692	cell
gene_1341	0.00678	0.57692	protein-containing complex
gene_1341	0.00678	0.57692	organelle
gene_1342	0.01038	0.41888	membrane
gene_1342	0.01038	0.41888	cell
gene_1342	0.01038	0.41888	protein-containing complex
gene_1343	0.04563	0.37752	NA
gene_1344	0.0143	0.43203	NA
gene_1345	0.00678	0.61509	cell
gene_1345	0.00678	0.61509	protein-containing complex
gene_1345	0.00678	0.61509	organelle
gene_1346	0.78629	0.08624	cell
gene_1347	0.63111	0.09444	NA
gene_1348	0.0703	0.30278	NA
gene_1349	0.28132	0.18564	NA
gene_135	0.53294	0.12933	NA
gene_1350	0.23196	0.20041	membrane
gene_1351	0.00678	0.58129	NA
gene_1352	0.39047	0.15576	membrane
gene_1353	0.18164	0.22121	NA
gene_1354	0.54523	0.1239	NA
gene_1355	0.00678	0.72138	NA
gene_1356	0.01038	0.40967	NA
gene_1357	0.21273	0.20501	NA
gene_1358	0.37889	0.15112	NA
gene_1359	0.23356	0.19792	NA
gene_136	0.05248	0.32481	NA
gene_1360	0.0143	0.39266	NA
gene_1361	0.00678	0.47806	NA
gene_1362	0.05961	0.36142	NA
gene_1363	0.00678	0.55208	cell
gene_1363	0.00678	0.55208	protein-containing complex
gene_1363	0.00678	0.55208	organelle
gene_1364	0.00678	0.48208	NA
gene_1365	0.01038	0.59957	NA
gene_1366	0.08081	0.30862	cell
gene_1366	0.08081	0.30862	protein-containing complex
gene_1366	0.08081	0.30862	organelle
gene_1367	0.10201	0.27339	cell
gene_1367	0.10201	0.27339	protein-containing complex
gene_1367	0.10201	0.27339	organelle
gene_1368	0.76742	0.07243	membrane
gene_1369	0.00678	0.59075	NA
gene_137	0.04779	0.36982	NA
gene_1370	0.7489	0.08569	NA
gene_1371	0.05472	0.32273	cell
gene_1371	0.05472	0.32273	protein-containing complex
gene_1372	0.80229	0.07282	membrane
gene_1373	0.03006	0.40444	NA
gene_1374	0.00678	0.46158	NA
gene_1375	0.515	0.12495	NA
gene_1376	0.22981	0.22045	NA
gene_1377	0.03525	0.37542	NA
gene_1378	0.00678	0.5601	NA
gene_1379	0.53194	0.11784	NA
gene_138	0.47435	0.16026	NA
gene_1380	0.05009	0.31342	membrane
gene_1380	0.05009	0.31342	cell
gene_1381	0.01038	0.4684	NA
gene_1382	0.59931	0.1133	NA
gene_1383	0.0143	0.43095	cell
gene_1384	0.88954	0.0636	NA
gene_1385	0.06139	0.30697	NA
gene_1386	0.13839	0.28625	NA
gene_1387	0.00678	0.71303	cell
gene_1387	0.00678	0.71303	protein-containing complex
gene_1388	0.0727	0.31918	NA
gene_1389	0.64343	0.07272	NA
gene_139	0.00678	0.69788	NA
gene_1390	0.05961	0.31025	membrane
gene_1391	0.51124	0.09916	membrane
gene_1391	0.51124	0.09916	cell
gene_1391	0.51124	0.09916	protein-containing complex
gene_1392	0.48284	0.14817	NA
gene_1393	0.76742	0.07353	NA
gene_1394	0.46348	0.13896	NA
gene_1395	0.15408	0.2666	NA
gene_1396	0.05248	0.37296	NA
gene_1397	0.21016	0.21984	NA
gene_1398	0.0143	0.37559	NA
gene_1399	0.00678	0.57983	NA
gene_14	0.07625	0.38472	membrane
gene_140	0.00678	0.62286	NA
gene_1400	0.00678	0.60593	NA
gene_1401	0.34858	0.1823	NA
gene_1402	0.04779	0.32923	NA
gene_1403	0.40889	0.14414	cell
gene_1403	0.40889	0.14414	protein-containing complex
gene_1403	0.40889	0.14414	organelle
gene_1404	0.00678	0.59243	NA
gene_1405	0.09307	0.27758	NA
gene_1406	0.00678	0.74412	membrane
gene_1407	0.49421	0.14467	NA
gene_1408	0.02415	0.38809	cell
gene_1409	0.00678	0.72996	NA
gene_141	0.72755	0.10436	NA
gene_1410	0.60766	0.09049	NA
gene_1411	0.00678	0.55953	NA
gene_1412	0.00678	0.65936	NA
gene_1413	0.00678	0.66096	NA
gene_1414	0.28546	0.1731	NA
gene_1415	0.23099	0.20592	NA
gene_1416	0.71554	0.08847	NA
gene_1417	0.29929	0.1725	NA
gene_1418	0.24916	0.22727	cell
gene_1418	0.24916	0.22727	protein-containing complex
gene_1418	0.24916	0.22727	organelle
gene_1419	0.43445	0.17304	cell
gene_1419	0.43445	0.17304	protein-containing complex
gene_1419	0.43445	0.17304	organelle
gene_142	0.23196	0.25086	NA
gene_1420	0.01038	0.49008	NA
gene_1421	0.10883	0.26917	NA
gene_1422	0.00678	0.4787	NA
gene_1423	0.14231	0.26997	NA
gene_1424	0.13043	0.23084	NA
gene_1425	0.43041	0.13929	membrane
gene_1426	0.36733	0.17576	NA
gene_1427	0.18981	0.22454	NA
gene_1428	0.71009	0.11077	NA
gene_1429	0.02718	0.42637	NA
gene_143	0.00678	0.78221	NA
gene_1430	0.11414	0.28812	NA
gene_1431	0.16288	0.22939	NA
gene_1432	0.05009	0.33307	NA
gene_1433	0.28642	0.18508	NA
gene_1434	0.17216	0.31373	membrane
gene_1435	0.11597	0.28699	NA
gene_1436	0.16288	0.24823	membrane
gene_1437	0.00678	0.60018	membrane
gene_1438	0.3165	0.17277	NA
gene_1439	0.00678	0.68698	membrane
gene_1439	0.00678	0.68698	cell
gene_144	0.03803	0.32191	cell
gene_1440	0.00678	0.50198	membrane
gene_1441	0.1072	0.24574	NA
gene_1442	0.34491	0.15375	NA
gene_1443	0.43646	0.15618	NA
gene_1444	0.01038	0.4585	cell
gene_1445	0.00678	0.68614	NA
gene_1446	0.53068	0.12519	NA
gene_1447	0.27188	0.16409	NA
gene_1448	0.03525	0.3097	NA
gene_1449	0.72529	0.08783	NA
gene_145	0.01748	0.41421	NA
gene_1450	0.15717	0.24431	cell
gene_1450	0.15717	0.24431	protein-containing complex
gene_1450	0.15717	0.24431	organelle
gene_1451	0.12048	0.2473	NA
gene_1452	0.28932	0.1873	NA
gene_1453	0.03006	0.27514	NA
gene_1454	0.42352	0.15771	NA
gene_1455	0.31906	0.17629	NA
gene_1456	0.06816	0.30736	NA
gene_1457	0.78471	0.0797	membrane
gene_1458	0.01748	0.48486	NA
gene_1459	0.00678	0.65033	membrane
gene_146	0.00678	0.58525	NA
gene_1460	0.02071	0.50256	NA
gene_1461	0.17833	0.22577	NA
gene_1462	0.4627	0.22581	membrane
gene_1463	0.0143	0.46617	NA
gene_1464	0.08964	0.24913	NA
gene_1465	0.00678	0.67124	NA
gene_1466	0.60421	0.11094	NA
gene_1467	0.54023	0.12155	NA
gene_1468	0.3942	0.13692	cell
gene_1468	0.3942	0.13692	protein-containing complex
gene_1468	0.3942	0.13692	organelle
gene_1469	0.53693	0.07277	cell
gene_1469	0.53693	0.07277	protein-containing complex
gene_1469	0.53693	0.07277	organelle
gene_147	0.54786	0.12617	NA
gene_1470	0.17833	0.27858	cell
gene_1470	0.17833	0.27858	protein-containing complex
gene_1470	0.17833	0.27858	organelle
gene_1471	0.76742	0.07281	NA
gene_1472	0.20301	0.21798	NA
gene_1473	0.52272	0.13085	NA
gene_1474	0.42092	0.16782	NA
gene_1475	0.30469	0.18493	NA
gene_1476	0.20301	0.3946	NA
gene_1477	0.24227	0.24597	NA
gene_1478	0.95014	0.01312	NA
gene_1479	0.00678	0.64831	NA
gene_148	0.94207	0.04247	NA
gene_1480	0.1072	0.31092	NA
gene_1481	1	0.06008	NA
gene_1482	0.13043	0.25561	NA
gene_1483	0.27911	0.19686	membrane
gene_1484	0.00678	0.43976	NA
gene_1485	0.01748	0.47998	NA
gene_1486	0.07434	0.2903	NA
gene_1487	0.13043	0.28585	NA
gene_1488	0.97243	0.03766	NA
gene_1489	0.05472	0.2974	NA
gene_149	0.10883	0.29116	cell
gene_1490	0.90849	0.04981	NA
gene_1491	0.01748	0.42494	membrane
gene_1492	0.33883	0.18464	membrane
gene_1493	0.00678	0.56458	NA
gene_1494	0.08482	0.34544	NA
gene_1495	0.06816	0.44444	NA
gene_1496	0.55479	0.11964	NA
gene_1497	0.65395	0.10794	NA
gene_1498	0.10053	0.31901	NA
gene_1499	0.19704	0.24816	NA
gene_15	0.07854	0.37324	membrane
gene_150	0.00678	0.58848	membrane
gene_1500	0.00678	0.59069	NA
gene_1501	0.69944	0.10734	NA
gene_1502	0.31847	0.21601	NA
gene_1503	0.07434	0.30734	cell
gene_1503	0.07434	0.30734	protein-containing complex
gene_1503	0.07434	0.30734	organelle
gene_1504	0.57602	0.06348	NA
gene_1505	0.1358	0.27619	NA
gene_1506	0.05009	0.32113	NA
gene_1507	0.25487	0.20132	cell
gene_1507	0.25487	0.20132	protein-containing complex
gene_1507	0.25487	0.20132	organelle
gene_1508	0.02415	0.36199	NA
gene_1509	0.70655	0.07895	NA
gene_151	0.0143	0.422	NA
gene_1510	0.01748	0.4624	NA
gene_1511	0.68994	0.1358	NA
gene_1512	0.03006	0.39087	NA
gene_1513	0.13387	0.27713	NA
gene_1514	0.09864	0.28889	NA
gene_1515	0.27468	0.19848	NA
gene_1516	0.76019	0.06336	NA
gene_1517	0.11722	0.25423	NA
gene_1518	0.00678	0.66214	NA
gene_1519	0.10883	0.30806	NA
gene_152	0.34491	0.16361	membrane
gene_152	0.34491	0.16361	cell
gene_1520	0.08724	0.31111	membrane
gene_1521	0.04779	0.37425	membrane
gene_1521	0.04779	0.37425	cell
gene_1522	0.48433	0.12802	NA
gene_1523	0.03803	0.36921	membrane
gene_1523	0.03803	0.36921	cell
gene_1523	0.03803	0.36921	protein-containing complex
gene_1524	0.01038	0.4358	NA
gene_1525	0.18164	0.47927	NA
gene_1526	0.13387	0.30414	NA
gene_1527	0.00678	0.58731	NA
gene_1528	0.54786	0.12758	NA
gene_1529	0.00678	0.58998	NA
gene_153	0.65977	0.11177	NA
gene_1530	0.1471	0.27318	NA
gene_1531	0.23196	0.23059	NA
gene_1532	0.0143	0.44653	NA
gene_1533	0.01038	0.49616	NA
gene_1534	0.16928	0.26587	NA
gene_1535	0.00678	0.80411	NA
gene_1536	0.00678	0.95598	NA
gene_1537	0.79542	0.08244	NA
gene_1538	0.71043	0.11178	NA
gene_1539	0.11722	0.28847	NA
gene_154	0.04003	0.43324	NA
gene_1540	0.40889	0.184	membrane
gene_1541	0.11597	0.43145	NA
gene_1542	0.46348	0.16045	NA
gene_1543	0.05248	0.35019	membrane
gene_1544	0.22232	0.23646	NA
gene_1545	0.77254	0.1369	NA
gene_1546	0.17046	0.29837	NA
gene_1547	0.00678	0.55798	NA
gene_1548	0.09636	0.35151	NA
gene_1549	0.12891	0.28338	NA
gene_155	0.06366	0.29973	cell
gene_1550	0.12048	0.24756	NA
gene_1551	0.01038	0.68343	NA
gene_1552	0.07434	0.37235	membrane
gene_1552	0.07434	0.37235	cell
gene_1552	0.07434	0.37235	protein-containing complex
gene_1553	0.13839	0.25015	membrane
gene_1554	0.00678	0.70848	NA
gene_1555	0.00678	0.70715	NA
gene_1556	0.01748	0.6233	NA
gene_1557	0.24916	0.22211	NA
gene_1558	0.00678	0.76489	NA
gene_1559	0.10398	0.3705	membrane
gene_156	0.00678	0.51533	NA
gene_1560	0.60242	0.16122	membrane
gene_1560	0.60242	0.16122	cell
gene_1561	0.18292	0.26217	NA
gene_1562	0.99295	0.07969	NA
gene_1563	0.38111	0.22221	NA
gene_1564	0.06366	0.33916	membrane
gene_1565	0.00678	0.65199	NA
gene_1566	0.05009	0.38136	NA
gene_1567	0.07854	0.30671	membrane
gene_1568	0.6998	0.11642	NA
gene_1569	0.16462	0.32729	NA
gene_157	0.69465	0.09119	cell
gene_1570	0.19822	0.27056	membrane
gene_1571	0.01038	0.61856	NA
gene_1572	0.54809	0.1708	NA
gene_1573	0.29669	0.47915	NA
gene_1574	0.02415	0.42281	NA
gene_1575	0.00678	0.56312	NA
gene_1576	0.68994	0.11522	NA
gene_1577	0.04293	0.55056	NA
gene_1578	0.06139	0.34793	NA
gene_1579	0.07854	0.21221	NA
gene_158	0.07625	0.30331	NA
gene_1580	0.22171	0.30769	NA
gene_1581	0.00678	0.82666	membrane
gene_1582	0.19606	0.26511	NA
gene_1583	0.00678	0.68573	NA
gene_1584	0.4016	0.19253	cell
gene_1584	0.4016	0.19253	organelle
gene_1585	0.16928	0.28876	NA
gene_1586	0.00678	0.99995	NA
gene_1587	0.00678	0.54767	NA
gene_1588	0.1072	0.29451	NA
gene_1589	0.12468	0.24784	NA
gene_159	0.24473	0.22725	NA
gene_1590	0.15243	0.29457	NA
gene_1591	0.26762	0.1604	NA
gene_1592	0.71554	0.11765	NA
gene_1593	0.17046	0.25922	NA
gene_1594	0.00678	0.54382	NA
gene_1595	0.95758	0.03884	NA
gene_1596	0.12597	0.36533	NA
gene_1597	0.22171	0.26548	NA
gene_1598	0.16288	0.30223	NA
gene_1599	0.43763	0.1509	NA
gene_16	0.00678	0.52737	NA
gene_160	0.56217	0.08415	NA
gene_1600	0.16928	0.28831	NA
gene_1601	0.06139	0.35776	NA
gene_1602	0.50467	0.12153	NA
gene_1603	1	0.05493	NA
gene_1604	0.18292	0.21739	NA
gene_1605	0.54546	0.15399	NA
gene_1606	0.00678	0.81365	NA
gene_1607	0.54607	0.08485	NA
gene_1608	0.16005	0.30712	NA
gene_1609	0.61326	0.16	NA
gene_161	0.05248	0.34498	NA
gene_1610	0.6998	0.16763	NA
gene_1611	0.63323	0.06087	NA
gene_1612	0.01038	0.31571	NA
gene_1613	0.01038	0.261	NA
gene_1614	0.03006	0.45328	NA
gene_1615	1	0.04514	NA
gene_1616	0.01038	0.55436	NA
gene_1617	0.0703	0.31262	NA
gene_1618	0.35901	0.24012	NA
gene_1619	0.65977	0.06087	NA
gene_162	0.0143	0.41974	NA
gene_1620	0.89369	0.11619	NA
gene_1621	0.07434	0.20932	NA
gene_1622	1	0.06878	NA
gene_1623	0.00678	0.8112	NA
gene_1624	0.12597	0.30864	NA
gene_1625	0.01038	0.48863	NA
gene_1626	0.54786	0.09676	NA
gene_1627	0.01038	0.6317	NA
gene_1628	0.0143	0.50522	NA
gene_1629	0.59148	0.08333	NA
gene_163	0.00678	0.58674	NA
gene_1630	0.5751	0.28387	NA
gene_1631	1	0.06667	NA
gene_1632	0.40037	0.18612	NA
gene_1633	0.22232	0.25115	NA
gene_1634	0.00678	0.76748	NA
gene_1635	0.37539	0.18201	NA
gene_1636	0.83723	0.14849	membrane
gene_1637	0.31906	0.17806	NA
gene_1638	0.15717	0.19642	NA
gene_1639	0.01038	0.56653	NA
gene_164	0.23654	0.16796	NA
gene_1640	0.27616	0.29412	NA
gene_1641	0.51945	0.19469	NA
gene_1642	0.515	0.21053	NA
gene_1643	0.68149	0.14337	NA
gene_1644	0.26425	0.28875	NA
gene_1645	0.59931	0.17712	NA
gene_1646	0.40889	0.29825	NA
gene_1647	0.69744	0.08489	NA
gene_1648	0.66967	0.14414	NA
gene_1649	0.64935	0.09522	NA
gene_165	0.09307	0.28611	cell
gene_1650	0.47435	0.19988	NA
gene_1651	0.00678	0.67356	NA
gene_1652	0.43445	0.09232	NA
gene_1653	0.01748	0.54135	NA
gene_1654	0.52113	0.27165	NA
gene_1655	0.23727	0.33326	NA
gene_1656	0.31847	0.29773	NA
gene_1657	0.0143	0.72727	NA
gene_1658	0.40528	0.19643	NA
gene_1659	NA	NA	NA
gene_166	0.00678	0.63382	NA
gene_1660	0.93134	0.17804	NA
gene_1661	0.03525	0.75758	NA
gene_1662	0.67212	0.15294	NA
gene_1663	0.04779	0.46272	NA
gene_1664	0.32352	0.33521	NA
gene_1665	0.20132	0.33728	NA
gene_1666	0.24092	0.32622	NA
gene_1667	0.23654	0.46667	NA
gene_1668	0.14878	0.54286	NA
gene_1669	0.11414	0.48993	NA
gene_167	0.20227	0.20827	cell
gene_167	0.20227	0.20827	protein-containing complex
gene_1670	0.06816	0.53333	NA
gene_1671	0.5284	0.20148	NA
gene_1672	0.65019	0.25128	NA
gene_1673	0.42234	0.27451	NA
gene_1674	1	0.07296	NA
gene_1675	0.28034	0.34706	membrane
gene_1676	0.5133	0.16854	NA
gene_1677	0.73914	0.08929	NA
gene_1678	0.04779	0.49683	NA
gene_1679	0.05009	1	NA
gene_168	0.00678	0.5327	NA
gene_1680	0.87563	0.12201	NA
gene_1681	0.72755	0.28571	NA
gene_1682	0.22171	0.26514	NA
gene_1683	0.00678	0.99999	NA
gene_1684	0.91072	0.02937	NA
gene_1685	0.62284	0.12884	NA
gene_1686	0.5964	0.25375	NA
gene_1687	0.28546	0.45455	NA
gene_1688	0.03289	0.6309	NA
gene_1689	1	0.03704	NA
gene_169	0.00678	0.82296	cell
gene_169	0.00678	0.82296	protein-containing complex
gene_1690	0.09307	0.68428	NA
gene_1691	0.69465	0.13737	NA
gene_1692	0.09454	0.44122	cell
gene_1692	0.09454	0.44122	organelle
gene_1693	0.30187	0.33478	membrane
gene_1693	0.30187	0.33478	cell
gene_1694	0.78629	0.05901	NA
gene_1695	0.51945	0.20313	NA
gene_1696	0.32945	0.22256	membrane
gene_1697	0.78808	0.11151	membrane
gene_1698	0.17589	0.44444	NA
gene_1699	0.14541	0.31452	NA
gene_17	0.20227	0.24205	NA
gene_170	0.54546	0.12022	NA
gene_1700	0.54546	0.29167	NA
gene_1701	1	0.14286	NA
gene_1702	0.20301	0.48119	NA
gene_1703	0.42179	0.3	NA
gene_1704	1	0.09623	NA
gene_1705	0.68797	0.11322	NA
gene_1706	NA	NA	membrane
gene_1707	0.42234	0.19231	NA
gene_1708	0.7163	0.03083	NA
gene_1709	0.42234	0.46429	NA
gene_171	0.78291	0.07211	membrane
gene_1710	0.52868	0.15751	NA
gene_1711	0.61758	0.25926	NA
gene_1712	0.11872	0.53539	NA
gene_1713	0.31511	0.35147	NA
gene_1714	0.69306	0.19437	NA
gene_1715	1	0.19231	NA
gene_1716	0.58065	0.15457	NA
gene_1717	0.64088	0.17868	NA
gene_1718	0.03803	0.50994	NA
gene_1719	0.62759	0.25918	NA
gene_172	0.00678	0.50483	NA
gene_1720	0.99819	-0.11243	NA
gene_1721	0.00678	0.8096	NA
gene_1722	0.48284	0.23955	NA
gene_1723	0.48326	0.23311	membrane
gene_1724	0.45255	0.29739	NA
gene_1725	0.03289	1	NA
gene_1726	0.17721	0.35615	NA
gene_1727	0.21165	0.42014	NA
gene_1728	0.56425	0.26086	NA
gene_1729	0.68311	0.17188	NA
gene_173	0.00678	0.49752	NA
gene_1730	0.41436	0.14564	NA
gene_1731	0.8684	0.14573	NA
gene_1732	0.06366	0.61687	NA
gene_1733	0.01038	0.85	NA
gene_1734	0.71481	0.26045	cell
gene_1734	0.71481	0.26045	protein-containing complex
gene_1735	0.11257	0.46884	NA
gene_1736	0.78224	0.2302	NA
gene_1737	1	0.12727	NA
gene_1738	0.22048	0.32921	membrane
gene_1738	0.22048	0.32921	cell
gene_1739	0.09636	0.61954	NA
gene_174	0.44145	0.14204	membrane
gene_1740	0.59368	0.19283	NA
gene_1741	1	0.0625	NA
gene_1742	1	0.1	NA
gene_1746	1	0.06667	NA
gene_1747	0.04563	0.6916	NA
gene_1748	0.11872	0.27378	NA
gene_1749	0.60855	0.19976	NA
gene_175	0.0727	0.33763	NA
gene_1750	1	0.02778	NA
gene_1751	0.48646	0.27305	membrane
gene_1752	0.24227	0.272	NA
gene_1753	0.757	0.24942	NA
gene_1754	0.07625	0.52405	NA
gene_1755	0.05248	0.66007	NA
gene_1759	0.59148	0.18975	NA
gene_176	0.05961	0.34189	NA
gene_1760	0.76687	0.17647	NA
gene_1761	0.22232	0.35964	NA
gene_1762	0.68834	0.15711	NA
gene_1763	0.04779	0.66398	NA
gene_1764	0.71043	0.19366	cell
gene_1765	0.56744	0.20084	NA
gene_1766	0.0143	0.98112	NA
gene_1768	0.37666	0.27273	NA
gene_177	0.703	0.08477	cell
gene_1770	0.22558	0.48829	NA
gene_1771	0.69744	0.25926	NA
gene_1772	1	0.15625	NA
gene_1773	0.43276	0.28296	membrane
gene_1774	0.8707	0.11421	cell
gene_1774	0.8707	0.11421	protein-containing complex
gene_1775	1	0.0375	NA
gene_1776	0.59931	0.15175	NA
gene_1777	1	0.07143	NA
gene_1778	0.04003	0.75957	NA
gene_1779	0.85309	0.238	NA
gene_178	0.12597	0.26683	NA
gene_1781	0.32352	0.51207	NA
gene_1783	0.68111	0.33137	NA
gene_1784	0.31006	0.33863	NA
gene_1785	0.29576	0.28572	NA
gene_1786	0.85231	0.15523	NA
gene_1787	0.93134	0.07917	cell
gene_1788	0.32352	0.51754	NA
gene_1789	0.08283	0.72508	NA
gene_179	0.00678	0.4217	NA
gene_1790	0.05961	0.85856	NA
gene_1791	0.76742	0.00518	NA
gene_1792	0.21985	0.22806	NA
gene_1793	0.04003	0.7055	NA
gene_1794	0.66638	0.17273	NA
gene_1795	0.21273	0.43732	NA
gene_1796	0.76742	0.33331	NA
gene_1797	0.72139	0.21395	NA
gene_1798	0.12048	0.44745	NA
gene_1799	0.96078	0.13921	NA
gene_18	0.00678	0.61243	NA
gene_180	0.01748	0.46436	NA
gene_1800	0.22048	0.43532	NA
gene_1801	0.83786	0.04643	NA
gene_1802	0.31991	0.45074	NA
gene_1803	0.19606	0.3752	NA
gene_1805	0.61846	0.21802	NA
gene_1806	0.09155	0.68019	NA
gene_1809	0.37441	0.25	NA
gene_181	0.08482	0.29054	NA
gene_1811	0.19822	0.41981	membrane
gene_1813	1	0.1	NA
gene_1815	0.85885	0.03171	NA
gene_1816	0.08482	0.98765	NA
gene_1817	0.91565	0.01594	NA
gene_1818	0.86179	0.03846	NA
gene_1819	0.36902	0.47405	NA
gene_182	0.00678	0.63576	membrane
gene_1820	0.89369	0.11166	NA
gene_1821	0.68349	0.0978	NA
gene_1822	0.75155	0.1408	NA
gene_1823	0.41949	0.28025	NA
gene_1824	0.52272	0.26848	NA
gene_1825	0.6606	0.26244	NA
gene_1826	0.24085	1	NA
gene_1827	0.53693	0.45456	NA
gene_1828	1	0.08504	NA
gene_183	0.06139	0.26066	NA
gene_1830	0.11257	0.66222	NA
gene_1831	0.57417	0.4375	NA
gene_1832	0.84449	0.13614	NA
gene_1833	1	0.09848	NA
gene_1834	0.2388	0.47066	NA
gene_1835	0.22048	0.45218	NA
gene_1836	0.12891	0.53814	NA
gene_1837	0.1471	0.62117	NA
gene_1838	0.04293	1	NA
gene_184	0.44671	0.1543	NA
gene_1841	0.1648	0.99998	NA
gene_1844	0.86581	0.03246	NA
gene_1845	0.28449	0.4375	NA
gene_1846	0.46192	0.06874	NA
gene_1847	0.75081	0.28455	NA
gene_1848	0.85823	0.08103	membrane
gene_1849	0.09454	0.53305	NA
gene_185	0.56425	0.10941	NA
gene_1850	0.19606	0.3985	NA
gene_1851	0.63111	0.06456	NA
gene_1852	0.08283	0.51852	NA
gene_1853	0.83723	0.14783	NA
gene_1854	0.11257	0.96059	NA
gene_1855	0.76742	0.26351	NA
gene_1856	0.78875	0.09563	NA
gene_1858	0.71554	0.11783	NA
gene_1859	0.16288	0.44174	NA
gene_186	0.00678	0.50219	membrane
gene_1860	1	0.16667	NA
gene_1861	1	0.32835	NA
gene_1862	0.45255	0.49988	NA
gene_1863	1	0.03202	NA
gene_1864	0.78084	0.30668	NA
gene_1865	1	0.22222	NA
gene_1866	0.28787	0.23763	membrane
gene_1868	0.64088	0.14748	NA
gene_187	0.00678	0.45887	NA
gene_1872	0.88954	0.06219	NA
gene_188	0.00678	0.45452	NA
gene_1881	0.45209	0.44832	NA
gene_1882	0.39637	0.34361	NA
gene_1884	0.71554	0.17933	membrane
gene_1884	0.71554	0.17933	cell
gene_1885	0.47435	0.9999	NA
gene_1886	0.47435	0.39992	NA
gene_1887	0.77424	0.14344	membrane
gene_1888	1	0.16667	NA
gene_1889	0.69306	0.26429	NA
gene_189	0.76019	0.07143	NA
gene_1890	0.32352	0.37558	NA
gene_1891	1	0.07205	NA
gene_1895	1	0.33333	NA
gene_1896	0.23654	0.47195	NA
gene_1898	1	0.10909	NA
gene_1899	0.28034	0.44343	NA
gene_19	0.01038	0.72391	NA
gene_190	0.00678	0.63874	NA
gene_1900	0.10815	0.99986	NA
gene_1901	0.44441	0.55678	NA
gene_1903	0.19704	0.21564	NA
gene_1904	0.86009	0.03506	NA
gene_1905	0.39296	0.42319	NA
gene_1906	0.40811	0.32773	NA
gene_1907	0.76742	0.33333	NA
gene_191	0.80628	0.05742	NA
gene_1910	0.45821	0.39101	NA
gene_1911	0.59931	0.24535	NA
gene_1912	1	0.00359	NA
gene_1913	0.71554	0.14817	NA
gene_1915	0.59134	0.34006	membrane
gene_1916	0.32352	0.20769	NA
gene_1917	0.19606	0.79681	NA
gene_1918	0.1471	0.70007	NA
gene_1919	0.36832	0.42574	NA
gene_192	0.91294	0.05002	NA
gene_1920	0.78224	0.13951	cell
gene_1921	0.53693	0.32411	cell
gene_1922	0.02718	1	NA
gene_1923	0.59931	0.19295	NA
gene_1925	0.71554	0.09995	NA
gene_1926	0.19606	0.61962	membrane
gene_1927	0.47435	0.3335	membrane
gene_1928	0.76742	0.25001	membrane
gene_1929	0.71554	0.27057	NA
gene_193	0.34281	0.16151	NA
gene_1931	0.145	0.56633	NA
gene_1932	1	0.02778	NA
gene_1933	0.53693	0.20722	NA
gene_1934	0.2388	0.39414	NA
gene_1936	0.71554	0.41163	NA
gene_1937	0.449	0.41667	NA
gene_1938	0.43445	0.41667	NA
gene_1939	0.09864	0.98314	NA
gene_194	1	0.02664	NA
gene_1940	0.63833	0.02886	NA
gene_1941	0.78224	0.16669	NA
gene_1943	0.8975	0.17364	NA
gene_1945	0.47435	0.33361	NA
gene_1946	0.53693	0.36364	NA
gene_1947	0.51021	0.28404	NA
gene_1948	0.47435	0.33367	NA
gene_195	0.10053	0.48587	membrane
gene_1951	0.70378	0.09003	NA
gene_1955	0.78224	0.02776	NA
gene_1956	0.47435	0.52215	NA
gene_1957	0.47435	0.66663	NA
gene_1958	0.44441	0.49996	NA
gene_1959	0.19606	0.56955	NA
gene_196	0.19463	0.23324	NA
gene_1960	1	0.13159	NA
gene_1961	0.76742	0.36464	NA
gene_1962	0.53693	0.26699	NA
gene_1963	1	0.19568	NA
gene_1964	0.19606	0.5079	NA
gene_1966	0.53693	0.41101	NA
gene_197	0.80693	0.06722	NA
gene_1970	0.95069	0.00145	NA
gene_1971	0.92589	0.00032	NA
gene_1972	0.71554	0.23611	NA
gene_1973	0.19606	0.78149	NA
gene_1974	0.47435	0.99969	NA
gene_1976	0.59931	0.03755	NA
gene_1977	0.86718	0.04036	membrane
gene_1978	0.86718	0.09722	NA
gene_1979	0.145	0.52487	NA
gene_198	0.84449	0.05876	cell
gene_1981	0.47435	0.50631	NA
gene_1982	0.53693	0.37478	NA
gene_1983	0.145	0.40016	NA
gene_1984	1	0.26398	membrane
gene_1985	0.63111	0.16667	NA
gene_1988	0.63111	0.14831	NA
gene_199	0.00678	0.59764	NA
gene_1992	1	0.16667	NA
gene_1993	0.2388	0.82106	membrane
gene_1995	0.76742	0.4996	NA
gene_2	0.01038	0.61014	cell
gene_2	0.01038	0.61014	protein-containing complex
gene_20	0.54786	0.15293	NA
gene_200	0.01748	0.37263	NA
gene_2001	0.47435	0.54545	NA
gene_2002	0.71554	0.34282	NA
gene_2007	0.92284	0.06642	NA
gene_2009	0.53693	0.3746	NA
gene_201	0.0703	0.30479	cell
gene_2010	0.63111	0.34057	NA
gene_2016	0.76742	0.35139	NA
gene_2017	0.71554	0.34267	NA
gene_2019	0.86718	0.05156	NA
gene_202	0.01748	0.462	NA
gene_2021	0.71554	0.23896	NA
gene_2024	1	0.29422	NA
gene_203	0.13043	0.24715	NA
gene_2035	0.47435	0.33347	NA
gene_2038	0.47435	0.33366	NA
gene_204	0.01038	0.30673	cell
gene_204	0.01038	0.30673	protein-containing complex
gene_2041	0.47435	0.33381	NA
gene_2044	0.76742	0.45966	NA
gene_2047	1	0.33309	NA
gene_2048	0.76742	0.33335	NA
gene_205	0.57842	0.11744	NA
gene_2050	0.53693	0.34367	membrane
gene_2051	0.44441	0.52126	NA
gene_2052	0.19606	0.68641	NA
gene_2054	0.47435	1	NA
gene_2057	0.44441	0.40931	NA
gene_2059	0.47435	0.33334	NA
gene_206	0.64848	0.10916	cell
gene_206	0.64848	0.10916	protein-containing complex
gene_2060	1	0.33329	NA
gene_2061	0.47435	1	NA
gene_2063	0.32352	0.29773	NA
gene_2067	0.19606	0.91521	NA
gene_2068	0.86718	0.02777	NA
gene_2069	0.47435	0.33364	NA
gene_207	0.06588	0.24905	NA
gene_2070	0.47435	0.33348	NA
gene_208	0.00678	0.61159	NA
gene_2083	0.81083	0.03723	NA
gene_2084	0.32352	0.37479	NA
gene_2088	0.71554	0.05624	NA
gene_2089	1	0.33333	NA
gene_209	0.06816	0.32749	membrane
gene_2090	0.76742	0.33333	NA
gene_2091	1	0.03687	NA
gene_2095	1	0.2	NA
gene_2099	1	0.12367	NA
gene_21	0.08482	0.42098	cell
gene_21	0.08482	0.42098	protein-containing complex
gene_21	0.08482	0.42098	organelle
gene_210	0.01038	0.4065	NA
gene_2100	1	0.25583	NA
gene_2101	1	0.00549	NA
gene_2103	0.76742	0.16682	NA
gene_2106	1	0.06347	NA
gene_211	0.64891	0.19976	NA
gene_2114	0.63111	0.1398	NA
gene_2118	1	0.33328	NA
gene_212	0.44441	0.14087	NA
gene_2120	0.76742	0.34133	NA
gene_213	0.00678	0.68993	NA
gene_2139	0.03126	1	NA
gene_214	0.02718	0.34713	membrane
gene_2140	0.53693	0.37486	NA
gene_2143	1	0.10131	NA
gene_215	0.00678	0.69968	NA
gene_2156	0.10354	1	NA
gene_216	0.03525	0.34511	membrane
gene_2163	0.47435	0.9121	NA
gene_2164	0.47435	0.94069	NA
gene_217	0.00678	0.90301	NA
gene_2172	1	0.26628	NA
gene_218	0.00678	0.68127	NA
gene_219	0.00678	0.6178	membrane
gene_22	0.75728	0.10785	membrane
gene_22	0.75728	0.10785	cell
gene_22	0.75728	0.10785	protein-containing complex
gene_220	0.00678	0.51977	NA
gene_2200	0.47435	0.33455	NA
gene_221	0.03289	0.3669	NA
gene_2210	1	0.18182	NA
gene_222	0.00678	0.71651	cell
gene_2225	1	0.18182	NA
gene_2227	1	0.2	NA
gene_223	0.21694	0.2727	NA
gene_224	0.47435	0.14651	NA
gene_2241	0.47435	0.33347	NA
gene_2247	0.47435	0.33333	NA
gene_225	0.00678	0.57144	NA
gene_2250	1	0.18182	NA
gene_2258	1	0.33322	NA
gene_226	0.00678	0.40148	NA
gene_227	0.08283	0.30214	NA
gene_228	0.49035	0.14432	NA
gene_229	0.08482	0.21795	NA
gene_23	0.01038	0.55101	cell
gene_23	0.01038	0.55101	organelle
gene_230	0.48284	0.14042	NA
gene_231	0.03803	0.36287	cell
gene_231	0.03803	0.36287	protein-containing complex
gene_2318	1	0.01662	NA
gene_232	0.50571	0.12213	NA
gene_233	0.03525	0.38026	NA
gene_234	0.04779	0.32484	NA
gene_235	0.36733	0.15739	membrane
gene_235	0.36733	0.15739	cell
gene_235	0.36733	0.15739	protein-containing complex
gene_236	0.15717	0.24602	NA
gene_237	0.14878	0.22272	cell
gene_238	0.00678	0.83492	NA
gene_239	0.20301	0.20677	NA
gene_24	0.62197	0.15325	NA
gene_240	0.76856	0.08715	membrane
gene_241	0.20473	0.21031	NA
gene_242	0.44441	0.14453	cell
gene_243	0.05472	0.32761	NA
gene_244	0.06366	0.294	membrane
gene_245	0.03803	0.34648	NA
gene_246	0.01748	0.38095	cell
gene_246	0.01748	0.38095	protein-containing complex
gene_247	0.02071	0.39305	NA
gene_248	0.17833	0.20224	membrane
gene_249	0.00678	0.55509	NA
gene_25	0.00678	0.95969	membrane
gene_250	0.55706	0.11557	membrane
gene_251	0.01748	0.33607	NA
gene_252	0.01748	0.41973	NA
gene_253	0.00678	0.74249	NA
gene_254	0.0143	0.4984	NA
gene_255	0.00678	0.41542	NA
gene_256	0.52207	0.12109	NA
gene_257	0.00678	0.64329	NA
gene_258	0.66225	0.10813	NA
gene_259	0.00678	0.42477	NA
gene_26	0.13726	0.26124	NA
gene_260	0.45128	0.14169	NA
gene_261	0.94581	0.0395	NA
gene_262	0.00678	0.65931	NA
gene_263	0.47435	0.14255	NA
gene_264	0.00678	0.56772	NA
gene_265	0.00678	0.47072	cell
gene_266	0.5133	0.11756	NA
gene_267	0.10201	0.25381	NA
gene_268	1	0.05766	NA
gene_269	0.28642	0.18174	cell
gene_27	0.48717	0.16627	membrane
gene_270	0.11257	0.23791	NA
gene_271	0.00678	0.55781	NA
gene_272	0.1358	0.22442	NA
gene_273	0.78224	0.06671	NA
gene_274	0.0143	0.52225	NA
gene_275	0.00678	0.4652	NA
gene_276	0.00678	0.65169	cell
gene_276	0.00678	0.65169	protein-containing complex
gene_277	0.8559	0.06258	NA
gene_278	0.04779	0.32924	NA
gene_279	0.01038	0.51434	membrane
gene_28	0.14028	0.27974	cell
gene_280	0.10567	0.28188	NA
gene_281	0.01038	0.51335	NA
gene_282	0.12891	0.22324	protein-containing complex
gene_283	0.21694	0.18269	NA
gene_284	0.00678	0.68464	NA
gene_285	0.00678	0.58771	cell
gene_286	0.00678	0.5215	NA
gene_287	0.02071	0.49155	NA
gene_288	0.04293	0.33084	NA
gene_289	0.09454	0.28415	NA
gene_29	0.19977	0.45794	NA
gene_290	1	0.06409	cell
gene_290	1	0.06409	protein-containing complex
gene_291	0.26762	0.19483	membrane
gene_291	0.26762	0.19483	cell
gene_291	0.26762	0.19483	protein-containing complex
gene_292	0.00678	0.44325	NA
gene_293	0.01038	0.34464	membrane
gene_294	0.02415	0.46891	NA
gene_295	0.01038	0.48973	cell
gene_295	0.01038	0.48973	protein-containing complex
gene_296	0.00678	0.64308	NA
gene_297	0.83913	0.05254	NA
gene_298	0.13387	0.25923	NA
gene_299	0.48326	0.11851	NA
gene_3	0.62712	0.20438	NA
gene_30	0.57695	0.13051	cell
gene_300	0.84449	0.05577	NA
gene_301	0.65311	0.09233	NA
gene_302	0.22232	0.17672	NA
gene_303	0.50814	0.12611	membrane
gene_304	0.83977	0.06276	NA
gene_305	0.56274	0.07374	NA
gene_306	0.27763	0.17653	membrane
gene_307	0.03006	0.37658	NA
gene_308	0.44671	0.13706	membrane
gene_309	0.00678	0.50648	membrane
gene_31	0.01038	0.4905	NA
gene_310	0.5886	0.10636	NA
gene_311	0.2182	0.19396	NA
gene_312	0.19606	0.20408	NA
gene_313	0.00678	0.55253	cell
gene_314	0.01038	0.3518	NA
gene_315	0.5886	0.10937	NA
gene_316	0.27313	0.1955	NA
gene_317	0.48326	0.11564	membrane
gene_318	0.17833	0.21916	membrane
gene_319	0.03525	0.34506	NA
gene_32	0.05472	0.33532	membrane
gene_320	0.49211	0.1352	NA
gene_321	0.20625	0.22302	NA
gene_322	0.00678	0.7289	membrane
gene_323	0.02071	0.41808	NA
gene_324	0.02718	0.32831	NA
gene_325	0.21016	0.22095	NA
gene_326	1	0.01935	membrane
gene_327	0.52539	0.12087	cell
gene_328	0.03525	0.32829	membrane
gene_329	0.01038	0.4629	NA
gene_33	1	0.0139	NA
gene_330	0.00678	0.36603	membrane
gene_331	0.00678	0.35518	NA
gene_332	0.00678	0.4409	membrane
gene_333	0.20227	0.20686	NA
gene_334	0.72215	0.09052	NA
gene_335	0.64891	0.10516	NA
gene_336	0.00678	0.66645	membrane
gene_337	0.70931	0.08866	NA
gene_338	0.03006	0.34785	NA
gene_339	0.13043	0.23465	NA
gene_34	0.00678	0.41264	NA
gene_340	0.44441	0.12725	NA
gene_341	0.11257	0.25711	NA
gene_342	0.14028	0.24583	NA
gene_343	0.00678	0.55499	NA
gene_344	0.01038	0.47005	membrane
gene_345	0.03006	0.36239	NA
gene_346	0.01038	0.54495	NA
gene_347	0.73142	0.07759	NA
gene_348	0.5942	0.12389	NA
gene_349	0.02415	0.37199	cell
gene_349	0.02415	0.37199	protein-containing complex
gene_35	0.09307	0.33223	NA
gene_350	0.19161	0.21411	cell
gene_350	0.19161	0.21411	protein-containing complex
gene_351	0.8652	0.05811	NA
gene_352	0.18292	0.20391	NA
gene_353	0.02071	0.35283	NA
gene_354	0.00678	0.59793	NA
gene_355	0.31991	0.15511	NA
gene_356	0.06139	0.30433	NA
gene_357	0.01038	0.35006	NA
gene_358	0.96503	0.03065	NA
gene_359	0.00678	0.57687	NA
gene_36	0.21421	0.22058	NA
gene_360	0.05961	0.30993	NA
gene_361	0.01038	0.48538	membrane
gene_362	0.12782	0.28963	NA
gene_363	0.03006	0.43795	NA
gene_364	0.00678	0.5625	NA
gene_365	0.34622	0.1588	NA
gene_366	0.47435	0.13209	NA
gene_367	0.6823	0.07522	NA
gene_368	0.00678	0.44105	NA
gene_369	0.1072	0.25338	membrane
gene_37	0.20227	0.29224	NA
gene_370	0.39172	0.14604	NA
gene_371	0.00678	0.55919	NA
gene_372	0.45255	0.13756	NA
gene_373	0.33616	0.15258	membrane
gene_374	0.0143	0.46604	NA
gene_375	0.00678	0.53673	cell
gene_376	0.01038	0.47841	NA
gene_377	0.00678	0.64233	membrane
gene_378	0.19303	0.21636	NA
gene_379	0.00678	0.89832	NA
gene_38	0.00678	0.61903	NA
gene_380	0.40283	0.15143	membrane
gene_380	0.40283	0.15143	cell
gene_381	0.01038	0.46408	NA
gene_382	0.00678	0.63891	cell
gene_383	0.92049	0.04507	NA
gene_384	0.00678	0.59727	membrane
gene_385	0.00678	0.5606	NA
gene_386	0.0143	0.3727	NA
gene_387	0.95918	0.03914	NA
gene_388	0.11722	0.27409	NA
gene_389	0.16005	0.16351	membrane
gene_39	0.27415	0.22699	membrane
gene_39	0.27415	0.22699	cell
gene_390	0.05248	0.31218	membrane
gene_391	0.47712	0.13188	NA
gene_392	0.83595	0.04248	NA
gene_393	0.11872	0.25911	membrane
gene_393	0.11872	0.25911	cell
gene_393	0.11872	0.25911	protein-containing complex
gene_394	0.85823	0.05844	NA
gene_395	0.78965	0.06455	membrane
gene_396	0.57842	0.11268	membrane
gene_396	0.57842	0.11268	cell
gene_397	0.01748	0.46384	NA
gene_398	0.00678	0.53985	NA
gene_399	0.20301	0.19551	NA
gene_4	0.88128	0.07968	NA
gene_40	0.0143	0.45601	membrane
gene_400	0.00678	0.50753	NA
gene_401	0.00678	0.57638	NA
gene_402	0.27313	0.1996	membrane
gene_403	0.04003	0.3502	NA
gene_404	0.05472	0.33128	NA
gene_405	0.00678	0.66695	NA
gene_406	0.52603	0.11771	membrane
gene_407	0.02071	0.40805	NA
gene_408	0.01748	0.51937	cell
gene_408	0.01748	0.51937	protein-containing complex
gene_408	0.01748	0.51937	organelle
gene_409	0.11597	0.25003	NA
gene_41	0.00678	0.64124	NA
gene_410	0.00678	0.46575	membrane
gene_411	0.21273	0.18942	NA
gene_412	0.15862	0.22261	NA
gene_413	0.00678	0.405	NA
gene_414	0.00678	0.50662	membrane
gene_415	0.00678	0.51837	NA
gene_416	0.89347	0.04805	NA
gene_417	0.18292	0.20591	NA
gene_418	0.31372	0.15231	NA
gene_419	0.53194	0.12786	NA
gene_42	0.89121	0.06651	cell
gene_42	0.89121	0.06651	protein-containing complex
gene_420	0.00678	0.75821	membrane
gene_421	0.32101	0.18182	NA
gene_422	0.00678	0.57109	membrane
gene_423	0.01038	0.54237	NA
gene_424	0.13726	0.24742	NA
gene_425	0.11722	0.24563	NA
gene_426	0.09454	0.24855	cell
gene_427	0.02071	0.47226	membrane
gene_427	0.02071	0.47226	cell
gene_428	0.09155	0.28885	membrane
gene_429	0.29339	0.17224	NA
gene_43	0.10201	0.31853	NA
gene_430	0.13387	0.22758	cell
gene_431	0.04003	0.25346	cell
gene_432	0.65103	0.10137	NA
gene_433	0.48789	0.08191	membrane
gene_434	0.2564	0.17663	NA
gene_435	0.14403	0.25843	membrane
gene_436	0.11085	0.28012	NA
gene_437	0.03006	0.35994	cell
gene_438	0.02071	0.41123	NA
gene_439	0.50917	0.13033	NA
gene_44	0.00678	0.65887	NA
gene_440	0.05472	0.32731	NA
gene_441	0.68111	0.09775	NA
gene_442	0.4353	0.14224	NA
gene_443	0.02415	0.3771	membrane
gene_444	0.03525	0.34021	NA
gene_445	0.01748	0.402	NA
gene_446	0.28132	0.16673	cell
gene_446	0.28132	0.16673	protein-containing complex
gene_447	0.01748	0.35629	NA
gene_448	0.06139	0.3001	NA
gene_449	0.02071	0.40187	NA
gene_45	0.76848	0.0901	NA
gene_450	0.00678	0.41933	membrane
gene_451	0.07625	0.25221	NA
gene_452	0.8796	0.05203	NA
gene_453	0.41315	0.14913	membrane
gene_453	0.41315	0.14913	cell
gene_454	0.24607	0.1826	NA
gene_455	0.78629	0.06566	NA
gene_456	0.59931	0.09233	NA
gene_457	0.18638	0.2081	cell
gene_457	0.18638	0.2081	protein-containing complex
gene_457	0.18638	0.2081	organelle
gene_458	0.30328	0.16624	NA
gene_459	0.59043	0.10666	NA
gene_46	0.00678	0.53589	NA
gene_460	0.77424	0.06566	NA
gene_461	0.76742	0.06566	NA
gene_462	0.77305	0.06566	NA
gene_463	0.76046	0.06566	NA
gene_464	0.20132	0.21595	NA
gene_465	0.17216	0.22286	NA
gene_466	0.04779	0.32871	NA
gene_467	0.00678	0.558	NA
gene_468	0.13726	0.31481	NA
gene_469	0.41949	0.13213	NA
gene_47	0.06588	0.34662	membrane
gene_47	0.06588	0.34662	cell
gene_470	0.03006	0.35247	NA
gene_471	0.75728	0.06566	NA
gene_472	0.52968	0.14333	NA
gene_473	0.23727	0.18021	NA
gene_474	0.02415	0.51232	NA
gene_475	0.00678	0.6107	NA
gene_476	1	-0.01942	cell
gene_477	0.76848	0.06566	NA
gene_478	0.76742	0.06566	NA
gene_479	1	0.05787	NA
gene_48	0.21273	0.22772	NA
gene_480	0.38362	0.17778	NA
gene_481	0.42923	0.12714	cell
gene_481	0.42923	0.12714	protein-containing complex
gene_482	0.20906	0.178	NA
gene_483	1	-0.03909	NA
gene_484	0.00678	0.50392	NA
gene_485	1	0.05787	NA
gene_486	0.27415	0.17779	NA
gene_487	0.00678	0.50631	NA
gene_488	0.03525	0.32329	NA
gene_489	0.7489	0.08355	membrane
gene_49	0.04563	0.31227	NA
gene_490	0.77742	0.06566	NA
gene_491	0.00678	0.41153	NA
gene_492	0.10567	0.26841	NA
gene_493	0.00678	0.50061	membrane
gene_494	0.76742	0.06566	NA
gene_495	0.03525	0.29049	NA
gene_496	0.78629	0.05794	cell
gene_497	0.78152	0.06566	NA
gene_498	0.59931	0.09347	cell
gene_498	0.59931	0.09347	protein-containing complex
gene_498	0.59931	0.09347	organelle
gene_499	0.31906	0.15811	membrane
gene_5	0.22232	0.34336	NA
gene_50	0.35483	0.19911	membrane
gene_50	0.35483	0.19911	cell
gene_500	0.12597	0.26853	NA
gene_501	0.04563	0.36571	NA
gene_502	0.7822	0.06566	NA
gene_503	0.03289	0.36571	membrane
gene_504	0.19977	0.18511	NA
gene_505	0.77424	0.06566	NA
gene_506	0.10567	0.26856	membrane
gene_507	0.39513	0.15112	NA
gene_508	0.36902	0.13589	NA
gene_509	0.30725	0.17778	NA
gene_51	0.515	0.08134	NA
gene_510	0.76788	0.06566	NA
gene_511	0.34961	0.14238	NA
gene_512	0.52207	0.07955	NA
gene_513	0.77254	0.06566	NA
gene_514	0.00678	0.55163	NA
gene_515	0.62022	0.1009	membrane
gene_516	0.02718	0.41015	NA
gene_517	0.0703	0.30779	NA
gene_518	0.09454	0.24889	NA
gene_519	0.09307	0.26851	NA
gene_52	0.08081	0.3073	NA
gene_520	0.09155	0.28342	cell
gene_521	0.01748	0.35125	NA
gene_522	0.00678	0.46883	NA
gene_523	0.00678	0.68766	NA
gene_524	0.23099	0.17664	NA
gene_525	0.36733	0.17177	NA
gene_526	0.01038	0.46817	NA
gene_527	0.26577	0.17744	cell
gene_528	0.09636	0.28754	NA
gene_529	0.26762	0.19522	membrane
gene_529	0.26762	0.19522	cell
gene_529	0.26762	0.19522	protein-containing complex
gene_53	0.99767	0.02914	NA
gene_530	0.12266	0.25056	NA
gene_531	0.16619	0.20995	NA
gene_532	0.00678	0.58306	membrane
gene_533	0.05961	0.31059	NA
gene_534	0.00678	0.57742	NA
gene_535	0.56368	0.11563	NA
gene_536	0.01748	0.33955	NA
gene_537	0.00678	0.74864	membrane
gene_538	0.06588	0.26611	membrane
gene_539	1	0.05787	NA
gene_54	0.48326	0.13763	NA
gene_540	0.73336	0.06032	NA
gene_541	0.01038	0.34315	membrane
gene_542	0.05009	0.33627	membrane
gene_543	0.00678	0.46506	NA
gene_544	0.07434	0.29934	NA
gene_545	0.11414	0.24377	membrane
gene_546	0.5506	0.10883	NA
gene_547	0.31847	0.1661	cell
gene_548	0.67049	0.0988	NA
gene_549	0.93509	0.03993	NA
gene_55	0.01748	0.43712	NA
gene_550	0.05961	0.29934	NA
gene_551	0.53194	0.11417	NA
gene_552	0.71944	0.06824	NA
gene_553	0.01748	0.36417	membrane
gene_554	0.18018	0.31481	cell
gene_554	0.18018	0.31481	protein-containing complex
gene_554	0.18018	0.31481	organelle
gene_555	0.00678	0.49051	membrane
gene_556	0.76742	0.06566	NA
gene_557	0.36031	0.16082	NA
gene_558	0.5616	0.08129	NA
gene_559	0.76814	0.06566	NA
gene_56	0.00678	0.9088	NA
gene_560	0.90295	0.03693	NA
gene_561	0.8796	0.05646	NA
gene_562	0.00678	0.56227	NA
gene_563	0.01038	0.51434	membrane
gene_564	0.00678	0.5639	NA
gene_565	0.00678	0.46673	membrane
gene_566	0.62498	0.06571	NA
gene_567	0.77561	0.06566	NA
gene_568	0.00678	0.44129	NA
gene_569	0.00678	0.38045	NA
gene_57	0.03525	0.44338	NA
gene_570	0.06588	0.30444	NA
gene_571	0.00678	0.42563	membrane
gene_572	0.00678	0.59204	NA
gene_573	0.24361	0.19002	NA
gene_574	0.00678	0.75008	NA
gene_575	0.64044	0.09671	NA
gene_576	0.90023	0.03496	membrane
gene_576	0.90023	0.03496	cell
gene_577	0.01748	0.39253	NA
gene_578	0.01748	0.41385	NA
gene_579	1	0.0168	NA
gene_58	1	-0.0072	NA
gene_580	0.01038	0.46843	NA
gene_581	0.0143	0.44078	NA
gene_582	1	0.05373	NA
gene_583	0.03289	0.34492	NA
gene_584	0.32352	0.17657	NA
gene_585	0.17833	0.30271	NA
gene_586	0.11872	0.31481	NA
gene_587	0.11722	0.31481	NA
gene_588	1	0.0195	NA
gene_589	0.31372	0.17776	membrane
gene_589	0.31372	0.17776	cell
gene_589	0.31372	0.17776	protein-containing complex
gene_59	0.58157	0.12777	cell
gene_590	0.29458	0.17778	NA
gene_591	0.30725	0.17778	NA
gene_592	0.76848	0.06566	NA
gene_593	0.01038	0.4308	NA
gene_594	0.46392	0.14347	membrane
gene_594	0.46392	0.14347	cell
gene_595	0.49105	0.11556	NA
gene_596	0.05009	0.33173	NA
gene_597	0.16288	0.20544	NA
gene_598	0.08081	0.27339	NA
gene_599	0.08964	0.24495	membrane
gene_6	0.05248	0.46915	NA
gene_60	0.03289	0.40704	NA
gene_600	0.89347	0.05978	cell
gene_601	0.00678	0.50618	NA
gene_602	0.86009	0.0569	cell
gene_603	0.98401	0.04131	NA
gene_604	0.22232	0.20529	NA
gene_605	0.07434	0.27783	NA
gene_606	0.04779	0.27742	NA
gene_607	0.06588	0.32289	NA
gene_608	0.90675	0.04649	NA
gene_609	0.13839	0.23158	NA
gene_61	0.48789	0.143	membrane
gene_610	0.76742	0.06566	NA
gene_611	0.00678	0.53304	NA
gene_612	0.0727	0.28726	membrane
gene_613	0.0143	0.43179	membrane
gene_614	0.02071	0.4074	cell
gene_615	0.64343	0.10044	NA
gene_616	0.59043	0.06566	NA
gene_617	0.10053	0.24243	NA
gene_618	0.77424	0.06566	NA
gene_619	1	0.05787	NA
gene_62	0.00678	0.68202	NA
gene_620	0.76742	0.06566	membrane
gene_621	0.18981	0.21369	membrane
gene_622	0.69026	0.08136	membrane
gene_623	0.13726	0.22504	NA
gene_624	0.03525	0.30747	NA
gene_625	0.01038	0.51824	NA
gene_626	0.53693	0.11128	NA
gene_627	0.00678	0.44316	NA
gene_628	0.17046	0.21839	NA
gene_629	0.77305	0.06566	NA
gene_63	0.10201	0.30596	NA
gene_630	0.41949	0.1314	NA
gene_631	0.76742	0.06566	NA
gene_632	0.76856	0.06566	NA
gene_633	0.19822	0.17765	NA
gene_634	0.12597	0.26435	NA
gene_635	0.40528	0.13552	membrane
gene_635	0.40528	0.13552	cell
gene_636	0.09636	0.25397	membrane
gene_637	0.01748	0.37421	NA
gene_638	0.91014	0.05757	NA
gene_639	0.54607	0.07977	NA
gene_64	0.55421	0.13969	cell
gene_64	0.55421	0.13969	organelle
gene_640	0.02718	0.37572	NA
gene_641	0.00678	0.55185	NA
gene_642	0.00678	0.49619	NA
gene_643	0.00678	0.73596	NA
gene_644	0.88954	0.071	NA
gene_645	0.75801	0.08192	NA
gene_646	0.00678	0.4312	NA
gene_647	0.77254	0.06566	cell
gene_647	0.77254	0.06566	protein-containing complex
gene_647	0.77254	0.06566	organelle
gene_648	0.76951	0.06566	cell
gene_648	0.76951	0.06566	protein-containing complex
gene_648	0.76951	0.06566	organelle
gene_649	0.20227	0.18725	cell
gene_65	0.01038	0.45188	NA
gene_650	0.00678	0.5086	cell
gene_651	0.78016	0.07056	membrane
gene_651	0.78016	0.07056	cell
gene_652	0.52539	0.11668	NA
gene_653	0.0703	0.29619	NA
gene_654	0.86779	0.05768	NA
gene_655	0.00678	0.49392	NA
gene_656	0.07434	0.28128	NA
gene_657	0.00678	0.64992	NA
gene_658	0.29076	0.17449	NA
gene_659	0.00678	0.58182	NA
gene_66	0.04003	0.34909	membrane
gene_660	0.22981	0.1834	NA
gene_661	0.42179	0.15161	NA
gene_662	0.00678	0.54778	NA
gene_663	0.00678	0.51784	NA
gene_664	0.15408	0.2301	NA
gene_665	0.00678	0.41721	NA
gene_666	0.11872	0.24884	cell
gene_666	0.11872	0.24884	protein-containing complex
gene_667	0.93071	0.04855	cell
gene_668	0.0143	0.41578	NA
gene_669	0.14541	0.24993	NA
gene_67	0.02718	0.3811	membrane
gene_670	0.02071	0.31914	NA
gene_671	0.29929	0.17778	membrane
gene_672	0.0703	0.26182	membrane
gene_673	0.01748	0.3138	NA
gene_674	0.55479	0.10676	cell
gene_675	0.68149	0.08347	NA
gene_676	0.01038	0.48876	NA
gene_677	0.16199	0.2372	NA
gene_678	0.03525	0.33048	membrane
gene_678	0.03525	0.33048	cell
gene_678	0.03525	0.33048	protein-containing complex
gene_679	0.53194	0.09559	NA
gene_68	0.04003	0.35806	membrane
gene_680	0.83421	0.0683	NA
gene_681	0.01038	0.43055	membrane
gene_682	0.48539	0.13839	NA
gene_683	0.76742	0.06566	membrane
gene_684	1	-0.04747	NA
gene_685	0.01038	0.49004	NA
gene_686	0.7728	0.06566	cell
gene_686	0.7728	0.06566	protein-containing complex
gene_686	0.7728	0.06566	organelle
gene_687	0.15717	0.2222	NA
gene_688	0.00678	0.59123	NA
gene_689	0.09155	0.23624	NA
gene_69	0.00678	0.9998	NA
gene_690	0.22048	0.19302	membrane
gene_691	0.37763	0.15488	NA
gene_692	0.7728	0.06566	NA
gene_693	0.01038	0.50543	NA
gene_694	0.03289	0.3354	NA
gene_695	0.00678	0.70746	NA
gene_696	0.10201	0.31481	NA
gene_697	0.07625	0.30845	NA
gene_698	0.76856	0.06566	NA
gene_699	0.27188	0.17773	NA
gene_7	0.0574	0.39896	NA
gene_70	0.45014	0.14547	NA
gene_700	0.76742	0.06566	NA
gene_701	0.30071	0.17778	NA
gene_702	0.77204	0.06566	membrane
gene_703	0.98401	0.04621	NA
gene_704	0.29669	0.18297	NA
gene_705	0.31991	0.18285	NA
gene_706	0.08482	0.30993	NA
gene_707	0.29669	0.17773	membrane
gene_708	0.64763	0.06566	membrane
gene_709	0.47604	0.14131	NA
gene_71	0.01038	0.54409	NA
gene_710	0.52047	0.11217	NA
gene_711	0.4627	0.12215	NA
gene_712	1	0.05787	NA
gene_713	0.03803	0.33876	membrane
gene_714	0.59148	0.06572	NA
gene_715	0.71554	0.08023	NA
gene_716	0.76788	0.07813	cell
gene_717	0.01038	0.55243	NA
gene_718	0.56217	0.11277	membrane
gene_719	0.03525	0.31039	NA
gene_72	0.1072	0.32081	NA
gene_720	0.07434	0.30884	NA
gene_721	0.26681	0.17523	NA
gene_722	0.0143	0.39603	NA
gene_723	0.03803	0.35309	NA
gene_724	0.01038	0.48074	NA
gene_725	0.00678	0.76517	NA
gene_726	0.00678	0.64723	NA
gene_727	0.32101	0.17778	NA
gene_728	0.10053	0.2803	membrane
gene_729	0.03289	0.33395	NA
gene_73	0.04563	0.29127	NA
gene_730	0.52207	0.11625	NA
gene_731	0.04003	0.34161	membrane
gene_732	0.00678	0.53357	NA
gene_733	0.00678	0.60191	NA
gene_734	0.5942	0.09631	NA
gene_735	0.10883	0.25803	NA
gene_736	1	0.05787	NA
gene_737	0.77134	0.06566	membrane
gene_737	0.77134	0.06566	cell
gene_738	0.00678	0.7083	NA
gene_739	0.04563	0.30411	NA
gene_74	0.00678	0.53903	NA
gene_740	0.02071	0.40839	NA
gene_741	0.37539	0.15349	NA
gene_742	0.2577	0.17555	NA
gene_743	0.12048	0.24527	NA
gene_744	0.2922	0.17778	NA
gene_745	0.49105	0.13167	NA
gene_746	0.76788	0.06566	NA
gene_747	0.01038	0.3743	NA
gene_748	0.76814	0.06566	NA
gene_749	0.00678	0.59478	NA
gene_75	0.01038	0.5043	NA
gene_750	0.15717	0.2035	NA
gene_751	0.04003	0.31441	NA
gene_752	0.85247	0.03752	NA
gene_753	0.27468	0.17034	NA
gene_754	0.35194	0.15084	NA
gene_755	0.76925	0.06566	NA
gene_756	0.60421	0.10224	NA
gene_757	0.12891	0.22152	membrane
gene_758	0.47496	0.14146	NA
gene_759	0.77923	0.07467	NA
gene_76	0.18164	0.26567	NA
gene_760	0.38798	0.14986	NA
gene_761	0.0727	0.2973	cell
gene_761	0.0727	0.2973	protein-containing complex
gene_761	0.0727	0.2973	organelle
gene_762	0.79365	0.06197	cell
gene_762	0.79365	0.06197	protein-containing complex
gene_762	0.79365	0.06197	organelle
gene_763	0.00678	0.64613	NA
gene_764	0.76788	0.08301	NA
gene_765	0.01038	0.42235	NA
gene_766	0.15408	0.22988	NA
gene_767	0.00678	0.50169	membrane
gene_768	0.00678	0.45924	NA
gene_769	1	0.05787	cell
gene_77	0.2388	0.2347	NA
gene_770	1	-0.06105	NA
gene_771	1	0.00644	NA
gene_772	0.12782	0.31477	NA
gene_773	0.00678	0.73142	NA
gene_774	0.37441	0.15239	NA
gene_775	0.9084	0.00307	cell
gene_775	0.9084	0.00307	protein-containing complex
gene_776	0.0143	0.38141	membrane
gene_776	0.0143	0.38141	cell
gene_777	0.00678	0.58683	NA
gene_778	0.01038	0.50008	NA
gene_779	0.00678	0.49453	NA
gene_78	0.0143	0.38332	NA
gene_780	0.08283	0.26601	NA
gene_781	0.20756	0.20269	NA
gene_782	0.00678	0.47145	NA
gene_783	0.0143	0.46465	cell
gene_784	0.01748	0.45047	NA
gene_785	0.04003	0.36186	NA
gene_786	0.8241	0.07213	NA
gene_787	0.00678	0.58356	NA
gene_788	0.09636	0.27459	NA
gene_789	0.10398	0.24353	membrane
gene_79	0.00678	0.6321	membrane
gene_790	0.01038	0.62118	cell
gene_791	0.0574	0.30814	NA
gene_792	0.00678	0.53754	NA
gene_793	0.05472	0.28358	NA
gene_794	0.12468	0.23579	cell
gene_795	0.93622	0.06154	membrane
gene_796	0.04779	0.29391	NA
gene_797	0.10398	0.22517	NA
gene_798	0.0143	0.53738	NA
gene_799	0.48717	0.12753	NA
gene_8	0.00678	0.7426	NA
gene_80	0.16288	0.2367	membrane
gene_800	0.48326	0.12492	membrane
gene_801	0.25356	0.18309	cell
gene_801	0.25356	0.18309	organelle
gene_802	0.19606	0.18468	membrane
gene_803	0.12891	0.31481	NA
gene_804	0.37985	0.14311	NA
gene_805	0.18474	0.24962	NA
gene_806	0.73766	0.07801	cell
gene_807	0.28642	0.17953	NA
gene_808	0.00678	0.63215	NA
gene_809	0.01038	0.48761	membrane
gene_809	0.01038	0.48761	cell
gene_81	0.00678	0.5855	NA
gene_810	0.05009	0.2822	NA
gene_811	0.34016	0.17778	NA
gene_812	0.34491	0.14529	NA
gene_813	0.48326	0.12237	NA
gene_814	0.00678	0.63256	NA
gene_815	0.23978	0.21396	NA
gene_816	0.19303	0.21496	membrane
gene_817	0.91294	0.05753	NA
gene_818	0.23196	0.18447	membrane
gene_819	0.01038	0.32757	NA
gene_82	0.22699	0.21043	NA
gene_820	0.7384	0.08688	cell
gene_821	0.05961	0.32062	membrane
gene_822	0.14403	0.23841	membrane
gene_822	0.14403	0.23841	cell
gene_823	0.17046	0.23213	NA
gene_824	0.63409	0.06566	NA
gene_825	0.54809	0.11679	membrane
gene_826	0.60064	0.10104	NA
gene_827	0.0143	0.43013	NA
gene_828	0.4074	0.13902	NA
[truncated: 215 more rows]

## Sheet: Mean R2 gene
MAG species	membrane	Other	organelle
C1	0.3393	0.3432	0.4389
C2	0.5995	0.5721	0.5179
C3	0.2462	0.2373	0.1795
C4	0.1991	0.1995	0.1948
C5	0.2967	0.2979	0.231
C6	0.1298	0.1421	0.1298
C7	0.1933	0.1952	0.1573
C8	0.3152	0.3199	0.2321
C9	0.1832	0.182	0.1703
C11	0.2334	0.224	0.2009
C12	0.4046	0.3984	0.3351
C13	0.2357	0.221	0.1544
C14	0.8145	0.7816	0.4988
C15	0.3126	0.2969	0.2605
C16	0.3116	0.3154	0.3436
C17	0.38	0.3754	0.332
C18	0.2531	0.2689	0.2875
C20	0.3766	0.3758	0.3793
C21	0.3548	0.3665	0.344
C22	0.252	0.266	0.2876
C23	0.2463	0.2498	0.1909
C24	0.513	0.499	0.3413
C25	0.2121	0.2104	0.173
C28	0.4118	0.4167	0.4003
C29	0.2326	0.2234	0.18
C30	0.1765	0.1814	0.2063
C31	0.372	0.3792	0.3497
C32	0.3559	0.3662	0.3745
C34	0.3815	0.3838	0.2601
C37	0.4448	0.4271	0.3817
C38	0.5847	0.5454	0.4239
C41	0.2921	0.3058	0.2831
